# Supplementary material for: Photoswitchable gating of non-equilibrium enzymatic feedback in chemically communicating polymersome nanoreactors
Source: Nat Chem. 2022 Nov 7;15(1):110–8. doi: 10.1038/s41557-022-01062-4 (PMC9836937; doi:10.1038/s41557-022-01062-4)
Supplement: Source Data Fig. 2 — Absorbance data, statistical source data. [file 41557_2022_1062_MOESM2_ESM.xlsx]

## Sheet: Figure 2C
	methyl red acidic			methyl red basic			DASA
	raw abs	ref		raw abs	ref		raw abs	ref
Wavelength	A1	A2		B1	B2		C1	C2
300	0.6173	0.4567		0.5625	0.4559		0.6708	0.4541
305	0.4663	0.3558		0.4598	0.3555		0.5443	0.3555
310	0.3914	0.3084		0.4097	0.3075		0.4749	0.3075
315	0.3554	0.2806		0.3798	0.2796		0.4318	0.2796
320	0.3322	0.2591		0.3545	0.2584		0.3969	0.2584
325	0.3139	0.2412		0.3338	0.2406		0.3663	0.2406
330	0.3011	0.2251		0.3163	0.2245		0.3388	0.2245
335	0.2796	0.2088		0.3002	0.2087		0.3103	0.2087
340	0.2616	0.1931		0.292	0.1927		0.2836	0.1927
345	0.2453	0.1792		0.2939	0.1787		0.2611	0.1787
350	0.2289	0.1665		0.3018	0.166		0.241	0.166
355	0.2088	0.1509		0.3139	0.1507		0.2194	0.1507
360	0.1868	0.1336		0.325	0.133		0.1978	0.133
365	0.1633	0.1145		0.3351	0.1137		0.1752	0.1137
370	0.1363	0.0912		0.3488	0.0911		0.1484	0.0911
375	0.1176	0.0748		0.3661	0.0744		0.1291	0.0744
380	0.1062	0.0637		0.3863	0.0635		0.1155	0.0635
385	0.0994	0.0555		0.4098	0.0552		0.105	0.0552
390	0.0974	0.051		0.4351	0.0507		0.0987	0.0507
395	0.0985	0.0488		0.4567	0.0484		0.0948	0.0484
400	0.1017	0.0471		0.4758	0.0469		0.0915	0.0469
405	0.1074	0.0457		0.4922	0.0457		0.0888	0.0457
410	0.1152	0.0445		0.5038	0.0444		0.0863	0.0444
415	0.1231	0.0437		0.5123	0.0434		0.084	0.0434
420	0.1343	0.0428		0.5174	0.0426		0.0821	0.0426
425	0.1465	0.0423		0.5195	0.0419		0.0806	0.0419
430	0.164	0.0417		0.5203	0.0412		0.0791	0.0412
435	0.1871	0.041		0.519	0.0406		0.0777	0.0406
440	0.2122	0.0406		0.5154	0.0403		0.0764	0.0403
445	0.2451	0.0401		0.5075	0.0398		0.0754	0.0398
450	0.281	0.0398		0.4963	0.0395		0.0747	0.0395
455	0.3251	0.0395		0.4791	0.0391		0.074	0.0391
460	0.375	0.0393		0.4556	0.0388		0.0737	0.0388
465	0.4274	0.039		0.4283	0.0386		0.0736	0.0386
470	0.4842	0.0388		0.3947	0.0383		0.0739	0.0383
475	0.5486	0.0385		0.3563	0.0382		0.0746	0.0382
480	0.623	0.0384		0.3128	0.0381		0.0759	0.0381
485	0.6892	0.0383		0.2761	0.038		0.0774	0.038
490	0.7451	0.0382		0.2457	0.0378		0.0791	0.0378
495	0.8211	0.0382		0.2039	0.0378		0.0826	0.0378
500	0.8918	0.0381		0.1662	0.0379		0.0871	0.0379
505	0.956	0.038		0.1347	0.0377		0.0928	0.0377
510	1.0106	0.0379		0.1101	0.0377		0.0992	0.0377
515	1.0513	0.0382		0.0911	0.0377		0.1064	0.0377
520	1.0765	0.0381		0.0773	0.0378		0.1148	0.0378
525	1.082	0.0383		0.0653	0.0378		0.1255	0.0378
530	1.0727	0.0383		0.0579	0.0379		0.135	0.0379
535	1.0566	0.0383		0.0522	0.0381		0.145	0.0381
540	1.0411	0.0384		0.0483	0.0382		0.1551	0.0382
545	1.0244	0.0384		0.0454	0.038		0.1633	0.038
550	0.9989	0.0384		0.0438	0.0381		0.1668	0.0381
555	0.9463	0.0385		0.0428	0.0382		0.1664	0.0382
560	0.8501	0.0385		0.0421	0.0382		0.162	0.0382
565	0.7238	0.0385		0.0419	0.0382		0.1545	0.0382
570	0.5848	0.0384		0.0418	0.0382		0.1446	0.0382
575	0.4502	0.0383		0.0417	0.038		0.1342	0.038
580	0.3219	0.0383		0.0413	0.038		0.122	0.038
585	0.2214	0.0385		0.0413	0.0382		0.1094	0.0382
590	0.1529	0.0385		0.0412	0.038		0.0981	0.038
595	0.1045	0.0385		0.0413	0.0383		0.0877	0.0383
600	0.0792	0.0385		0.0413	0.0383		0.0795	0.0383
605	0.0647	0.0385		0.0413	0.0382		0.0736	0.0382
610	0.0563	0.0386		0.0409	0.038		0.0693	0.038
615	0.0506	0.038		0.0407	0.0377		0.0659	0.0377
620	0.0466	0.0379		0.0403	0.0374		0.0634	0.0374
625	0.0439	0.0376		0.0401	0.0375		0.0615	0.0375
630	0.0423	0.0375		0.0396	0.0372		0.0602	0.0372
635	0.0411	0.0372		0.0398	0.0368		0.0596	0.0368
640	0.0403	0.037		0.0396	0.0363		0.0588	0.0363
645	0.0397	0.0369		0.0394	0.0365		0.0587	0.0365
650	0.0395	0.0367		0.0392	0.0364		0.0583	0.0364
655	0.0391	0.0366		0.0388	0.0361		0.0579	0.0361
660	0.0387	0.0366		0.0393	0.0363		0.0575	0.0363
665	0.0386	0.0365		0.0389	0.0358		0.0573	0.0358
670	0.0383	0.0362		0.0389	0.0357		0.0569	0.0357
675	0.0381	0.0363		0.0384	0.0354		0.0567	0.0354
680	0.038	0.036		0.0386	0.0355		0.0565	0.0355
685	0.0378	0.036		0.0384	0.0355		0.0562	0.0355
690	0.0381	0.0363		0.0384	0.0359		0.0562	0.0359
695	0.0379	0.0361		0.0386	0.0354		0.056	0.0354
700	0.0385	0.0364		0.0393	0.0362		0.056	0.0362
705	0.0388	0.0368		0.0398	0.0363		0.0558	0.0363
710	0.0393	0.0372		0.04	0.0369		0.0558	0.0369
715	0.04	0.0379		0.041	0.0375		0.0559	0.0375
720	0.0406	0.0389		0.0416	0.0384		0.0556	0.0384
725	0.0414	0.0397		0.0425	0.0395		0.0555	0.0395
730	0.0432	0.0414		0.0443	0.0413		0.0556	0.0413
735	0.0448	0.0427		0.0458	0.0428		0.0556	0.0428
740	0.0454	0.0435		0.0466	0.0436		0.0555	0.0436
745	0.0454	0.0439		0.0466	0.044		0.0554	0.044
750	0.0454	0.0441		0.0468	0.0441		0.0551	0.0441
755	0.0461	0.0442		0.0472	0.0442		0.0551	0.0442
760	0.0457	0.044		0.047	0.0438		0.0551	0.0438
765	0.0459	0.0437		0.0469	0.0438		0.0552	0.0438
770	0.0453	0.0438		0.0465	0.0439		0.0545	0.0439
775	0.0452	0.0437		0.0464	0.0436		0.0552	0.0436
780	0.0447	0.0427		0.046	0.0431		0.0549	0.0431
785	0.0442	0.0427		0.0458	0.0432		0.055	0.0432
790	0.0436	0.0424		0.0455	0.0428		0.0546	0.0428
795	0.0439	0.0419		0.045	0.0421		0.0545	0.0421
800	0.0433	0.0418		0.045	0.0418		0.0546	0.0418

## Sheet: Figure 2D
1.49 mW cm-2						0.76 mW cm-2				Time (min)	0 mW cm-2
Time (min)	A2	B2	C2		Time (min)	F2	G2	H2		0	F6	G6	H6
0	0.6422	0.6431	0.6413		0	0.6469	0.6388	0.635		0.25	0.657	0.6615	0.6605
10	0.7123	0.71	0.706		10	0.7077	0.7005	0.6928		0.5	0.6543	0.6634	0.6618
20	0.7669	0.771	0.7592		20	0.7522	0.7506	0.7436		0.75	0.657	0.6638	0.6633
30	0.8041	0.8108	0.7967		30	0.7891	0.7885	0.7796		1	0.6557	0.666	0.6638
40	0.8417	0.8551	0.841		40	0.8234	0.8267	0.8134		1.25	0.6572	0.6652	0.6634
50	0.8827	0.8885	0.8727		50	0.8562	0.8591	0.8477		1.5	0.6542	0.6638	0.6679
60	0.9165	0.92	0.9059		60	0.8812	0.8913	0.8732		1.75	0.656	0.6643	0.6671
70	0.9465	0.9596	0.9391		70	0.9105	0.923	0.9006		2	0.6577	0.6637	0.6641
80	0.9831	0.9896	0.9637		80	0.9369	0.9531	0.9281		2.25	0.6571	0.6636	0.6645
90	1.0178	1.0215	1.0019		90	0.9615	0.9776	0.9512		2.5	0.6567	0.6635	0.6664
100	1.049	1.0573	1.0346		100	0.9866	1.0045	0.9767		2.75	0.6596	0.6641	0.6689
110	1.0723	1.0929	1.0603		110	1.0128	1.0346	0.9983		3	0.6572	0.6654	0.6712
120	1.0963	1.1219	1.0803		120	1.0281	1.0587	1.0174		3.25	0.66	0.665	0.6735
130	1.1068	1.1339	1.0954		130	1.0453	1.08	1.0292		3.5	0.6576	0.665	0.6758
140	1.1311	1.1495	1.1059		140	1.0576	1.0895	1.0449		3.75	0.658	0.6696	0.6665
150	1.1302	1.163	1.1239		150	1.0614	1.0981	1.0445		4	0.6593	0.6676	0.6656
160	1.1337	1.1547	1.1154		160	1.0478	1.093	1.031		4.25	0.657	0.6699	0.6687
										4.5	0.6606	0.67	0.6692
										4.75	0.6601	0.6682	0.6704
										5	0.6588	0.668	0.6687
										5.25	0.658	0.6686	0.6689
										5.5	0.659	0.6711	0.6699
										5.75	0.6617	0.6667	0.6696
										6	0.6593	0.6691	0.67
										6.25	0.6632	0.6703	0.6685
										6.5	0.6583	0.672	0.6703
										6.75	0.661	0.6718	0.6699
										7	0.6604	0.6687	0.6709
										7.25	0.6619	0.6714	0.6714
										7.5	0.6613	0.6702	0.6722
										7.75	0.6604	0.6738	0.6695
										8	0.6575	0.6719	0.669
										8.25	0.6604	0.6727	0.6705
										8.5	0.6628	0.6712	0.6719
										8.75	0.6606	0.6718	0.6697
										9	0.6616	0.6734	0.6724
										9.25	0.6591	0.6713	0.6705
										9.5	0.6629	0.6726	0.6723
										9.75	0.6655	0.6761	0.6729
										10	0.6637	0.6728	0.6723
										10.25	0.6623	0.6758	0.675
										10.5	0.6634	0.6758	0.6773
										10.75	0.6622	0.6733	0.6748
										11	0.661	0.6757	0.6731
										11.25	0.6635	0.6759	0.6744
										11.5	0.6627	0.676	0.6767
										11.75	0.6629	0.6746	0.674
										12	0.6608	0.6766	0.6732
										12.25	0.6635	0.6737	0.6737
										12.5	0.6634	0.6745	0.6759
										12.75	0.6636	0.6794	0.6769
										13	0.6631	0.676	0.6766
										13.25	0.6652	0.6775	0.6757
										13.5	0.6624	0.6745	0.6765
										13.75	0.6638	0.6751	0.6768
										14	0.6651	0.6784	0.6748
										14.25	0.6643	0.6819	0.68
										14.5	0.6606	0.6801	0.675
										14.75	0.6622	0.6799	0.6772
										15	0.6636	0.6781	0.6775
										15.25	0.6678	0.6766	0.6751
										15.5	0.6614	0.6783	0.6756
										15.75	0.6629	0.6787	0.6787
										16	0.6633	0.6763	0.6777
										16.25	0.6639	0.6766	0.6784
										16.5	0.6633	0.6801	0.6757
										16.75	0.665	0.6776	0.677
										17	0.6643	0.6768	0.6775
										17.25	0.6637	0.6806	0.6769
										17.5	0.6646	0.6775	0.6797
										17.75	0.6643	0.6805	0.6806
										18	0.6663	0.6805	0.6779
										18.25	0.6664	0.6795	0.6812
										18.5	0.6666	0.6808	0.678
										18.75	0.6676	0.6822	0.6788
										19	0.6644	0.6813	0.6785
										19.25	0.6632	0.6816	0.679
										19.5	0.6625	0.6808	0.6811
										19.75	0.6652	0.6834	0.6795
										20	0.6655	0.68	0.6812
										20.25	0.6665	0.6793	0.6829
										20.5	0.6665	0.6816	0.6812
										20.75	0.669	0.6808	0.6798
										21	0.6652	0.6824	0.6835
										21.25	0.6629	0.6803	0.6798
										21.5	0.6653	0.6819	0.6814
										21.75	0.666	0.6846	0.6818
										22	0.6657	0.681	0.6814
										22.25	0.6689	0.6814	0.6795
										22.5	0.6646	0.6842	0.684
										22.75	0.6668	0.6833	0.6829
										23	0.6649	0.6835	0.6807
										23.25	0.6645	0.6834	0.6801
										23.5	0.6658	0.6809	0.6808
										23.75	0.6668	0.6812	0.6802
										24	0.6677	0.6814	0.68
										24.25	0.6676	0.6836	0.682
										24.5	0.666	0.6854	0.6836
										24.75	0.6681	0.6828	0.6793
										25	0.6641	0.6822	0.6838
										25.25	0.6656	0.6843	0.6821
										25.5	0.6653	0.685	0.6834
										25.75	0.6687	0.6844	0.6832
										26	0.6678	0.6833	0.6828
										26.25	0.6671	0.6833	0.6809
										26.5	0.6682	0.6839	0.6814
										26.75	0.6665	0.6846	0.6813
										27	0.6665	0.6856	0.6842
										27.25	0.6652	0.6851	0.6819
										27.5	0.6662	0.6826	0.6834
										27.75	0.6671	0.6834	0.6826
										28	0.6684	0.6842	0.6848
										28.25	0.6679	0.6839	0.6848
										28.5	0.666	0.6884	0.6838
										28.75	0.6675	0.6865	0.6835
										29	0.6672	0.6823	0.6844
										29.25	0.667	0.6842	0.6807
										29.5	0.6643	0.6806	0.6879
										29.75	0.6684	0.6826	0.6839
										30	0.6683	0.6827	0.6868
										30.25	0.6679	0.6838	0.6841
										30.5	0.6663	0.6838	0.6853
										30.75	0.6662	0.6848	0.684
										31	0.6662	0.6853	0.6819
										31.25	0.6651	0.6859	0.6859
										31.5	0.6652	0.6854	0.6854
										31.75	0.6683	0.686	0.6882
										32	0.6684	0.6808	0.683
										32.25	0.6658	0.6851	0.6853
										32.5	0.6682	0.685	0.686
										32.75	0.6659	0.6857	0.6877
										33	0.6668	0.6863	0.6867
										33.25	0.6659	0.6844	0.688
										33.5	0.6669	0.6841	0.6855
										33.75	0.6676	0.6854	0.6841
										34	0.6664	0.6844	0.686
										34.25	0.6673	0.6843	0.6837
										34.5	0.6659	0.6896	0.6856
										34.75	0.6659	0.6864	0.687
										35	0.6654	0.6857	0.6876
										35.25	0.6684	0.6888	0.6865
										35.5	0.6698	0.6865	0.6879
										35.75	0.6661	0.6826	0.6861
										36	0.6674	0.6856	0.6843
										36.25	0.6695	0.6851	0.6846
										36.5	0.6646	0.6863	0.6848
										36.75	0.665	0.6838	0.6867
										37	0.6684	0.6852	0.6874
										37.25	0.6703	0.6826	0.6873
										37.5	0.6677	0.6857	0.689
										37.75	0.6686	0.6865	0.6862
										38	0.6664	0.6865	0.6851
										38.25	0.6658	0.6825	0.6862
										38.5	0.6661	0.6859	0.6876
										38.75	0.6648	0.6826	0.6864
										39	0.6666	0.6867	0.6863
										39.25	0.6697	0.6849	0.6884
										39.5	0.666	0.687	0.6837
										39.75	0.6682	0.6856	0.6869
										40	0.6684	0.6855	0.689
										40.25	0.6668	0.6862	0.6896
										40.5	0.6673	0.6867	0.69
										40.75	0.6678	0.6854	0.6875
										41	0.6665	0.6865	0.6866
										41.25	0.6683	0.6871	0.6871
										41.5	0.6674	0.6856	0.6864
										41.75	0.6653	0.6867	0.6876
										42	0.6685	0.687	0.6874
										42.25	0.6662	0.6884	0.6875
										42.5	0.666	0.6877	0.6867
										42.75	0.668	0.6872	0.6883
										43	0.6677	0.6876	0.6894
										43.25	0.6675	0.6843	0.6882
										43.5	0.6664	0.6853	0.688
										43.75	0.6674	0.6861	0.6864
										44	0.6688	0.6846	0.6901
										44.25	0.6666	0.6863	0.6882
										44.5	0.6685	0.6874	0.6887
										44.75	0.6678	0.6867	0.6866
										45	0.6683	0.6878	0.688
										45.25	0.666	0.6865	0.688
										45.5	0.6697	0.6854	0.6883
										45.75	0.6716	0.6869	0.6892
										46	0.6682	0.6854	0.6911
										46.25	0.6661	0.6848	0.6878
										46.5	0.666	0.6876	0.6899
										46.75	0.6651	0.6861	0.6888
										47	0.6694	0.6852	0.6885
										47.25	0.666	0.6859	0.6911
										47.5	0.6656	0.6867	0.6899
										47.75	0.6674	0.6884	0.6878
										48	0.6696	0.6848	0.6913
										48.25	0.6668	0.6857	0.6869
										48.5	0.6661	0.6849	0.6889
										48.75	0.6675	0.688	0.6874
										49	0.6652	0.6847	0.687
										49.25	0.6652	0.6876	0.6882
										49.5	0.6673	0.6878	0.6883
										49.75	0.6665	0.6871	0.688
										50	0.6684	0.6843	0.689
										50.25	0.6669	0.6857	0.6903
										50.5	0.6672	0.6867	0.6887
										50.75	0.6684	0.6869	0.6914
										51	0.6671	0.6875	0.6909
										51.25	0.6663	0.6856	0.6895
										51.5	0.666	0.6876	0.6886
										51.75	0.6703	0.6876	0.6906
										52	0.6647	0.6899	0.6914
										52.25	0.6662	0.6876	0.6913
										52.5	0.6652	0.6892	0.6902
										52.75	0.6686	0.6846	0.6908
										53	0.6676	0.6867	0.6912
										53.25	0.6687	0.6863	0.6904
										53.5	0.6698	0.688	0.6919
										53.75	0.6698	0.6894	0.693
										54	0.6687	0.6905	0.6928
										54.25	0.6699	0.6886	0.6887
										54.5	0.6665	0.6868	0.6923
										54.75	0.6689	0.6876	0.6927
										55	0.6691	0.6889	0.6896
										55.25	0.6679	0.6897	0.6923
										55.5	0.6668	0.6866	0.6923
										55.75	0.6687	0.6874	0.6916
										56	0.6651	0.6906	0.6926
										56.25	0.6663	0.6852	0.6927
										56.5	0.6687	0.6886	0.6876
										56.75	0.6679	0.6881	0.6895
										57	0.6684	0.6869	0.6911
										57.25	0.6678	0.6873	0.6903
										57.5	0.6688	0.6862	0.6903
										57.75	0.6697	0.6866	0.692
										58	0.6679	0.6864	0.6906
										58.25	0.669	0.6846	0.6895
										58.5	0.6677	0.6873	0.6895
										58.75	0.668	0.6844	0.6887
										59	0.6668	0.6852	0.6916
										59.25	0.6678	0.6865	0.6914
										59.5	0.6667	0.6861	0.6888
										59.75	0.666	0.6833	0.6889
										60	0.6667	0.6843	0.6899
										60.25	0.6651	0.6853	0.6898
										60.5	0.6669	0.6878	0.6889
										60.75	0.6671	0.687	0.6893
										61	0.6661	0.6809	0.6886
										61.25	0.6666	0.6842	0.6884
										61.5	0.6658	0.6829	0.687
										61.75	0.6664	0.6829	0.6866
										62	0.667	0.6838	0.6897
										62.25	0.6667	0.6827	0.6891
										62.5	0.6668	0.6842	0.6903
										62.75	0.6694	0.6832	0.6863
										63	0.6672	0.6838	0.6886
										63.25	0.6684	0.6865	0.6886
										63.5	0.6661	0.6868	0.6884
										63.75	0.6656	0.6827	0.69
										64	0.6638	0.6847	0.6863
										64.25	0.6658	0.6827	0.6861
										64.5	0.6632	0.6826	0.6879
										64.75	0.6644	0.6815	0.6887
										65	0.6612	0.6834	0.6877
										65.25	0.6661	0.6836	0.6882
										65.5	0.6647	0.6807	0.687
										65.75	0.6655	0.6837	0.6863
										66	0.6671	0.6791	0.6882
										66.25	0.6636	0.6816	0.6874
										66.5	0.6657	0.6802	0.6849
										66.75	0.6648	0.679	0.6881
										67	0.6641	0.679	0.6855
										67.25	0.6676	0.6804	0.6858
										67.5	0.6642	0.681	0.6887
										67.75	0.6646	0.6809	0.6853
										68	0.664	0.6801	0.6844
										68.25	0.6643	0.6816	0.6888
										68.5	0.6627	0.6805	0.6857
										68.75	0.6657	0.6787	0.6856
										69	0.6624	0.6807	0.6884
										69.25	0.662	0.6802	0.6858
										69.5	0.6612	0.6791	0.6868
										69.75	0.6617	0.6803	0.6834
										70	0.6662	0.6807	0.6868
										70.25	0.665	0.6831	0.6864
										70.5	0.6664	0.6802	0.6854
										70.75	0.6632	0.6781	0.6825
										71	0.6609	0.6785	0.6855
										71.25	0.662	0.678	0.6864
										71.5	0.6631	0.6776	0.6848
										71.75	0.6636	0.6796	0.6859
										72	0.6617	0.6834	0.6838
										72.25	0.6664	0.68	0.6844
										72.5	0.6629	0.6792	0.6885
										72.75	0.662	0.6792	0.6843
										73	0.661	0.6787	0.6832
										73.25	0.6617	0.6798	0.6857
										73.5	0.6615	0.6817	0.6845
										73.75	0.6625	0.6767	0.6826
										74	0.6623	0.6773	0.6849
										74.25	0.6632	0.6782	0.6828
										74.5	0.6622	0.6789	0.6839
										74.75	0.6644	0.6789	0.6841
										75	0.6626	0.6783	0.6876
										75.25	0.6618	0.6781	0.6865
										75.5	0.6623	0.6789	0.6852
										75.75	0.6622	0.68	0.6838
										76	0.6626	0.6822	0.6856
										76.25	0.6649	0.6796	0.683
										76.5	0.6631	0.678	0.6864
										76.75	0.6636	0.6809	0.6841
										77	0.6628	0.6806	0.6834
										77.25	0.6616	0.6786	0.6824
										77.5	0.6619	0.6812	0.6854
										77.75	0.6592	0.6814	0.6854
										78	0.6621	0.6779	0.6816
										78.25	0.6619	0.6797	0.6854
										78.5	0.6616	0.6782	0.6853
										78.75	0.6599	0.6796	0.6828
										79	0.6612	0.677	0.6828
										79.25	0.663	0.6766	0.6846
										79.5	0.6603	0.6778	0.683
										79.75	0.6628	0.6782	0.6816
										80	0.6638	0.6804	0.6812
										80.25	0.6603	0.6791	0.6843
										80.5	0.6612	0.6763	0.679
										80.75	0.6601	0.6769	0.6836
										81	0.663	0.6788	0.6823
										81.25	0.6596	0.677	0.6829
										81.5	0.6608	0.6787	0.6827
										81.75	0.6602	0.6764	0.6825
										82	0.6599	0.678	0.6835
										82.25	0.6627	0.6761	0.683
										82.5	0.6651	0.6765	0.6846
										82.75	0.661	0.677	0.6824
										83	0.6631	0.6771	0.6826
										83.25	0.6597	0.6753	0.6815
										83.5	0.6625	0.6784	0.68
										83.75	0.6595	0.6772	0.6807
										84	0.6607	0.6769	0.6807
										84.25	0.6576	0.6775	0.6802
										84.5	0.6599	0.6775	0.6825
										84.75	0.6594	0.6755	0.6829
										85	0.659	0.6756	0.6808
										85.25	0.66	0.675	0.68
										85.5	0.6603	0.6779	0.6823
										85.75	0.6596	0.6767	0.6795
										86	0.6571	0.6741	0.6844
										86.25	0.6604	0.6752	0.6801
										86.5	0.6595	0.6768	0.68
										86.75	0.6571	0.6734	0.6811
										87	0.6598	0.6771	0.6804
										87.25	0.6573	0.6756	0.68
										87.5	0.6593	0.6769	0.6819
										87.75	0.6628	0.6752	0.6813
										88	0.6567	0.6731	0.679
										88.25	0.6606	0.6759	0.6774
										88.5	0.6607	0.676	0.6806
										88.75	0.6583	0.6711	0.6774
										89	0.6589	0.6725	0.6785
										89.25	0.6588	0.6757	0.6789
										89.5	0.6581	0.6754	0.6781
										89.75	0.6593	0.6765	0.6798
										90	0.657	0.6733	0.6788
										90.25	0.6571	0.6772	0.681
										90.5	0.6583	0.6735	0.6804
										90.75	0.6591	0.6744	0.679
										91	0.6575	0.6734	0.6787
										91.25	0.6593	0.6724	0.6773
										91.5	0.6599	0.6739	0.6785
										91.75	0.6581	0.6733	0.6794
										92	0.6584	0.672	0.6787
										92.25	0.6593	0.6733	0.6789
										92.5	0.6611	0.6753	0.6786
										92.75	0.6582	0.6779	0.6769
										93	0.6587	0.6736	0.6773
										93.25	0.6571	0.6712	0.6784
										93.5	0.6576	0.6714	0.6808
										93.75	0.6592	0.6721	0.6776
										94	0.6594	0.6738	0.6766
										94.25	0.6588	0.6729	0.6777
										94.5	0.6575	0.6717	0.6748
										94.75	0.6586	0.6701	0.6779
										95	0.6569	0.6698	0.6779
										95.25	0.6581	0.671	0.6759
										95.5	0.6567	0.671	0.6777
										95.75	0.6574	0.6741	0.6766
										96	0.6565	0.6729	0.6729
										96.25	0.6575	0.6722	0.6769
										96.5	0.6582	0.6699	0.6758
										96.75	0.6566	0.6705	0.6788
										97	0.6581	0.6705	0.6772
										97.25	0.6543	0.6717	0.6759
										97.5	0.6573	0.6693	0.6766
										97.75	0.6564	0.673	0.6752
										98	0.6606	0.6673	0.6742
										98.25	0.658	0.6693	0.6739
										98.5	0.6593	0.6749	0.6753
										98.75	0.6568	0.6706	0.6748
										99	0.6562	0.6712	0.6746
										99.25	0.6564	0.6693	0.6795
										99.5	0.6564	0.669	0.6752
										99.75	0.6579	0.6717	0.6745
										100	0.6581	0.6738	0.6752
										100.25	0.6584	0.6724	0.6749
										100.5	0.6543	0.669	0.6746
										100.75	0.6583	0.6697	0.677
										101	0.6563	0.6706	0.6764
										101.25	0.6592	0.6686	0.6739
										101.5	0.6591	0.6672	0.6733
										101.75	0.6578	0.6706	0.6744
										102	0.6583	0.6705	0.6755
										102.25	0.661	0.675	0.6769
										102.5	0.6572	0.6726	0.6751
										102.75	0.66	0.6714	0.675
										103	0.6573	0.67	0.6752
										103.25	0.6555	0.6711	0.676
										103.5	0.6575	0.6724	0.6764
										103.75	0.6569	0.6674	0.6746
										104	0.659	0.6698	0.6789
										104.25	0.6592	0.6696	0.6764
										104.5	0.6573	0.67	0.6769
										104.75	0.6561	0.6729	0.6774
										105	0.6584	0.6715	0.6731
										105.25	0.6571	0.6722	0.6755
										105.5	0.6588	0.6699	0.6743
										105.75	0.6587	0.6697	0.6759
										106	0.6579	0.6714	0.6745
										106.25	0.661	0.6683	0.6735
										106.5	0.6584	0.6668	0.6772
										106.75	0.6563	0.666	0.674
										107	0.6579	0.6715	0.6792
										107.25	0.6581	0.6728	0.6765
										107.5	0.6595	0.6716	0.6759
										107.75	0.6585	0.6674	0.6769
										108	0.6567	0.6718	0.6761
										108.25	0.6572	0.6734	0.6755
										108.5	0.656	0.6723	0.6729
										108.75	0.6576	0.667	0.6739
										109	0.6588	0.6679	0.6737
										109.25	0.6595	0.6723	0.6772
										109.5	0.6582	0.6688	0.6731
										109.75	0.6552	0.6703	0.6732
										110	0.6583	0.6706	0.6744
										110.25	0.6549	0.6688	0.6739
										110.5	0.6558	0.6691	0.6745
										110.75	0.6574	0.6684	0.6774
										111	0.6551	0.668	0.6759
										111.25	0.6569	0.669	0.6749
										111.5	0.654	0.6703	0.6743
										111.75	0.6571	0.6707	0.6748
										112	0.6569	0.6684	0.6713
										112.25	0.6572	0.6688	0.6745
										112.5	0.6566	0.6692	0.6749
										112.75	0.6566	0.6659	0.6729
										113	0.6565	0.6641	0.6727
										113.25	0.6582	0.667	0.6728
										113.5	0.6553	0.6703	0.6766
										113.75	0.6554	0.6671	0.672
										114	0.6529	0.6654	0.6699
										114.25	0.6556	0.6653	0.6735
										114.5	0.6567	0.6692	0.6733
										114.75	0.6568	0.6698	0.6698
										115	0.656	0.6674	0.672
										115.25	0.6564	0.6676	0.6723
										115.5	0.6566	0.6694	0.6704
										115.75	0.6555	0.6671	0.6713
										116	0.6559	0.6638	0.6717
										116.25	0.6572	0.6659	0.6744
										116.5	0.6577	0.666	0.6717
										116.75	0.6562	0.6688	0.6719
										117	0.6561	0.6673	0.6713
										117.25	0.6568	0.6672	0.6717
										117.5	0.656	0.6667	0.6699
										117.75	0.6556	0.6642	0.6713
										118	0.6566	0.6671	0.6707
										118.25	0.655	0.6694	0.6731
										118.5	0.6544	0.6654	0.6734
										118.75	0.6546	0.6634	0.6709
										119	0.6539	0.6636	0.6718
										119.25	0.6547	0.6676	0.6713
										119.5	0.6542	0.6649	0.6713
										119.75	0.6579	0.6659	0.6699
										120	0.6557	0.6684	0.6714
										120.25	0.6559	0.6663	0.6719
										120.5	0.6561	0.6659	0.6699
										120.75	0.6545	0.6658	0.6706
										121	0.6532	0.6645	0.6704
										121.25	0.6527	0.6637	0.6721
										121.5	0.6525	0.6622	0.67
										121.75	0.6526	0.6668	0.6717
										122	0.6541	0.6631	0.6736
										122.25	0.6517	0.6608	0.6697
										122.5	0.6564	0.6628	0.6727
										122.75	0.653	0.6651	0.6712
										123	0.6545	0.6643	0.6688
										123.25	0.654	0.6641	0.6688
										123.5	0.6525	0.6613	0.669
										123.75	0.6556	0.6642	0.6711
										124	0.6534	0.6648	0.6677
										124.25	0.6522	0.6652	0.6703
										124.5	0.6509	0.6636	0.6687
										124.75	0.6526	0.6647	0.6687
										125	0.6531	0.6637	0.6686
										125.25	0.6521	0.6624	0.6699
										125.5	0.6546	0.6626	0.6676
										125.75	0.6533	0.6637	0.6685
										126	0.6503	0.6663	0.6665
										126.25	0.6516	0.6653	0.6708
										126.5	0.6569	0.6651	0.669
										126.75	0.6527	0.6616	0.6692
										127	0.652	0.6609	0.6692
										127.25	0.6509	0.6633	0.6692
										127.5	0.6515	0.6637	0.6707
										127.75	0.6507	0.6604	0.668
										128	0.6506	0.6631	0.6721
										128.25	0.6536	0.6632	0.6663
										128.5	0.6552	0.6603	0.6677
										128.75	0.6549	0.662	0.6681
										129	0.6557	0.6631	0.666
										129.25	0.651	0.6637	0.6672
										129.5	0.6522	0.6623	0.669
										129.75	0.6529	0.6636	0.6686
										130	0.6524	0.661	0.667
										130.25	0.6553	0.6623	0.6696
										130.5	0.652	0.6592	0.6665
										130.75	0.6513	0.6624	0.6675
										131	0.6506	0.6623	0.6681
										131.25	0.6514	0.6619	0.666
										131.5	0.6556	0.6606	0.6676
										131.75	0.6512	0.6602	0.6663
										132	0.6527	0.6612	0.6661
										132.25	0.655	0.6588	0.6675
										132.5	0.6536	0.6606	0.6664
										132.75	0.6524	0.664	0.6664
										133	0.6476	0.6621	0.6655
										133.25	0.6524	0.6622	0.669
										133.5	0.6533	0.6615	0.6681
										133.75	0.6519	0.6628	0.6656
										134	0.6497	0.6597	0.6694
										134.25	0.6501	0.6612	0.6688
										134.5	0.6489	0.6622	0.6658
										134.75	0.6519	0.6636	0.6657
										135	0.6509	0.6608	0.6649
										135.25	0.6526	0.6589	0.6674
										135.5	0.651	0.6599	0.6632
										135.75	0.6489	0.66	0.6672
										136	0.6515	0.6622	0.6633
										136.25	0.6505	0.6605	0.6656
										136.5	0.6486	0.6622	0.6655
										136.75	0.65	0.6602	0.6642
										137	0.6503	0.6613	0.6638
										137.25	0.6502	0.6607	0.6643
										137.5	0.6509	0.6624	0.6662
										137.75	0.6489	0.6618	0.6697
										138	0.6495	0.66	0.6672
										138.25	0.6497	0.6607	0.6653
										138.5	0.6561	0.6591	0.666
										138.75	0.6494	0.6609	0.6665
										139	0.65	0.6641	0.6655
										139.25	0.6512	0.6578	0.6634
										139.5	0.6486	0.6602	0.664
										139.75	0.649	0.6603	0.6647
										140	0.6539	0.6575	0.6652
										140.25	0.651	0.6608	0.6646
										140.5	0.6499	0.6603	0.6658
										140.75	0.6521	0.6616	0.6657
										141	0.6483	0.6619	0.6629
										141.25	0.6479	0.6611	0.6649
										141.5	0.6507	0.6602	0.6625
										141.75	0.6504	0.6584	0.6632
										142	0.6498	0.6597	0.6662
										142.25	0.6495	0.6603	0.6637
										142.5	0.6497	0.659	0.6662
										142.75	0.6494	0.6589	0.6659
										143	0.6497	0.6599	0.6646
										143.25	0.6488	0.6577	0.6606
										143.5	0.6516	0.6586	0.6658
										143.75	0.6488	0.6595	0.6655
										144	0.6486	0.6607	0.6632
										144.25	0.6528	0.6596	0.664
										144.5	0.6467	0.6621	0.6635
										144.75	0.6505	0.6596	0.6628
										145	0.6488	0.659	0.6632
										145.25	0.6487	0.6579	0.6639
										145.5	0.6471	0.6562	0.6635
										145.75	0.648	0.6583	0.6647
										146	0.6483	0.6614	0.6612
										146.25	0.6478	0.6585	0.6624
										146.5	0.6461	0.66	0.6646
										146.75	0.6492	0.6582	0.6615
										147	0.6495	0.6569	0.6638
										147.25	0.6498	0.6582	0.6605
										147.5	0.6473	0.6585	0.6618
										147.75	0.6467	0.6616	0.6619
										148	0.6492	0.6576	0.663
										148.25	0.6462	0.6595	0.6604
										148.5	0.6506	0.6559	0.6622
										148.75	0.6507	0.6567	0.6619
										149	0.6494	0.6556	0.6607
										149.25	0.649	0.6548	0.6636
										149.5	0.6479	0.6588	0.6624
										149.75	0.6443	0.6583	0.6616
										150	0.6499	0.6583	0.6616
										150.25	0.6469	0.6563	0.6627
										150.5	0.6491	0.6573	0.6613
										150.75	0.6476	0.6578	0.66
										151	0.6474	0.655	0.6622
										151.25	0.6474	0.6562	0.6597
										151.5	0.648	0.6569	0.6612
										151.75	0.6468	0.6566	0.6625
										152	0.6484	0.6576	0.6608
										152.25	0.6492	0.659	0.6617
										152.5	0.6476	0.6567	0.6603
										152.75	0.6483	0.6553	0.6633
										153	0.6462	0.6568	0.6613
										153.25	0.6494	0.657	0.6633
										153.5	0.6473	0.6576	0.6612
										153.75	0.6457	0.6561	0.6622
										154	0.6457	0.6583	0.6608
										154.25	0.6453	0.6559	0.6608
										154.5	0.6475	0.66	0.6627
										154.75	0.6472	0.6574	0.6616
										155	0.647	0.6546	0.6614
										155.25	0.6469	0.6579	0.6609
										155.5	0.6456	0.6566	0.6638
										155.75	0.6442	0.6559	0.6589
										156	0.645	0.6567	0.6619
										156.25	0.6452	0.6543	0.6645
										156.5	0.6477	0.6561	0.6616
										156.75	0.6491	0.6544	0.6632
										157	0.6462	0.6555	0.6621
										157.25	0.6469	0.6557	0.6638
										157.5	0.6472	0.6583	0.6619
										157.75	0.6466	0.6595	0.6607
										158	0.6464	0.6556	0.6631
										158.25	0.6479	0.6569	0.6607
										158.5	0.6516	0.6562	0.6608
										158.75	0.6479	0.6542	0.6595
										159	0.6474	0.6587	0.6635
										159.25	0.6464	0.6551	0.6611
										159.5	0.6461	0.6555	0.6631
										159.75	0.6483	0.6551	0.6585
										160	0.6459	0.6567	0.6608
										160.25	0.6481	0.6571	0.6604
										160.5	0.6455	0.6606	0.6613
										160.75	0.6455	0.658	0.6622
										161	0.6474	0.6557	0.6635
										161.25	0.6461	0.6568	0.6613
										161.5	0.6488	0.6591	0.6619
										161.75	0.6489	0.659	0.6611
										162	0.6465	0.6583	0.6612
										162.25	0.6478	0.6605	0.6627
										162.5	0.6473	0.6588	0.6646
										162.75	0.65	0.6583	0.6627
										163	0.6503	0.6577	0.6621
										163.25	0.6474	0.6582	0.661
										163.5	0.6496	0.6558	0.6611
										163.75	0.6467	0.6582	0.6619
										164	0.6487	0.6568	0.661
										164.25	0.6452	0.6571	0.663
										164.5	0.6454	0.6604	0.6619
										164.75	0.6516	0.6568	0.6625
										165	0.6474	0.6572	0.6618
										165.25	0.6492	0.6559	0.6617
										165.5	0.6452	0.6572	0.6614
										165.75	0.6465	0.6564	0.6615
										166	0.6469	0.6569	0.6611
										166.25	0.6467	0.6552	0.6607
										166.5	0.6471	0.6589	0.6615
										166.75	0.6463	0.6596	0.6617
										167	0.6487	0.6575	0.6613
										167.25	0.6505	0.6556	0.6615
										167.5	0.6491	0.6559	0.6613
										167.75	0.6466	0.6564	0.6597
										168	0.6456	0.6567	0.6591
										168.25	0.6451	0.6557	0.6595
										168.5	0.6437	0.6554	0.6628
										168.75	0.6466	0.6574	0.6587
										169	0.6458	0.6566	0.6587
										169.25	0.6467	0.657	0.6601
										169.5	0.6451	0.6546	0.6614
										169.75	0.6465	0.6539	0.6631
										170	0.647	0.6523	0.6587
										170.25	0.6456	0.6578	0.6606
										170.5	0.6467	0.6574	0.6592
										170.75	0.6465	0.6567	0.6597
										171	0.6455	0.6554	0.6595
										171.25	0.6427	0.6525	0.659
										171.5	0.646	0.6591	0.6597
										171.75	0.6491	0.6567	0.6612
										172	0.6467	0.6531	0.6604
										172.25	0.6446	0.6557	0.6606
										172.5	0.6464	0.6567	0.6564
										172.75	0.6453	0.6566	0.6596
										173	0.6471	0.6535	0.6619
										173.25	0.644	0.6573	0.661
										173.5	0.6442	0.6541	0.6589
										173.75	0.6442	0.6539	0.6591
										174	0.6467	0.6544	0.6608
										174.25	0.646	0.6562	0.6613
										174.5	0.6459	0.6527	0.6588
										174.75	0.646	0.6543	0.6602
										175	0.646	0.6578	0.6569
										175.25	0.6434	0.6551	0.6602
										175.5	0.6472	0.6575	0.659
										175.75	0.648	0.6555	0.6577
										176	0.6466	0.6549	0.6596
										176.25	0.6448	0.653	0.6593
										176.5	0.6459	0.6541	0.6592
										176.75	0.646	0.6561	0.66
										177	0.6461	0.6568	0.6571
										177.25	0.646	0.654	0.6572
										177.5	0.6478	0.6548	0.6608
										177.75	0.6454	0.6545	0.6578
										178	0.6448	0.6545	0.6593
										178.25	0.6467	0.6531	0.6589
										178.5	0.6456	0.6535	0.6591
										178.75	0.645	0.6525	0.6606
										179	0.6458	0.6557	0.6601
										179.25	0.645	0.6559	0.6571
										179.5	0.6444	0.6523	0.656
										179.75	0.6446	0.6503	0.6589
										180	0.6456	0.6549	0.6601
											0.6433	0.6542	0.6577

## Sheet: Figure 2E
076 mW cm-2						1.49 mW cm-2				2.12 mW cm-2
Time (min)	B3	B4	B5			F2	F4	F5		B6	B7	B10
0	0.0867	0.087	0.0862			0.0994	0.0942	0.0974		0.0834	0.0835	0.0837
0.166667	0.0867	0.0875	0.0862	0		0.0996	0.0943	0.0971		0.0835	0.084	0.0839
0.333333	0.0868	0.0875	0.0863	#NAME?		0.0995	0.0942	0.0981		0.0839	0.084	0.0842
0.5	0.0872	0.0879	0.0865			0.1003	0.0945	0.0982		0.084	0.084	0.0848
0.666667	0.087	0.088	0.0865			0.1	0.0948	0.0988		0.0843	0.0842	0.0844
0.833333	0.0872	0.0878	0.0867			0.0998	0.0948	0.0988		0.0847	0.0847	0.0847
1	0.0874	0.0883	0.0869			0.1001	0.095	0.099		0.0851	0.0851	0.085
1.16667	0.0876	0.0882	0.087			0.1003	0.0956	0.099		0.0851	0.0851	0.0852
1.33333	0.0875	0.0882	0.087			0.1002	0.0959	0.0992		0.0855	0.0853	0.0856
1.5	0.0879	0.0884	0.0873			0.1007	0.0958	0.0998		0.0856	0.0856	0.0856
1.66667	0.0877	0.0885	0.0874			0.1011	0.0962	0.1007		0.0864	0.0858	0.0858
1.83333	0.0878	0.0886	0.0872			0.1014	0.0962	0.1013		0.0863	0.0862	0.086
2	0.088	0.0885	0.0877			0.1015	0.0961	0.1004		0.0868	0.0863	0.0865
2.16667	0.0879	0.0888	0.0875			0.102	0.0964	0.1003		0.0868	0.0868	0.0866
2.33333	0.0884	0.0888	0.0878			0.1022	0.0965	0.1003		0.0874	0.0872	0.0868
2.5	0.0891	0.0891	0.0879			0.1024	0.0967	0.1005		0.0873	0.087	0.0896
2.66667	0.0884	0.0889	0.0879			0.103	0.0969	0.1006		0.0876	0.0872	0.0875
2.83333	0.0884	0.0891	0.0881			0.1027	0.0977	0.1007		0.0878	0.088	0.0876
3	0.0884	0.09	0.088			0.1026	0.0974	0.1017		0.0879	0.0879	0.0879
3.16667	0.0886	0.0891	0.0883			0.1029	0.0977	0.1013		0.0881	0.0882	0.0881
3.33333	0.0885	0.0895	0.0882			0.1034	0.0981	0.1018		0.0883	0.0883	0.0884
3.5	0.0887	0.0893	0.0885			0.1032	0.0984	0.1015		0.0887	0.0885	0.0885
3.66667	0.0887	0.0896	0.0886			0.1033	0.0981	0.1018		0.0889	0.0888	0.0888
3.83333	0.0889	0.0896	0.0887			0.1045	0.0984	0.102		0.0891	0.0889	0.089
4	0.0892	0.0898	0.0888			0.1037	0.0985	0.1024		0.0894	0.0894	0.0891
4.16667	0.089	0.0899	0.0888			0.1043	0.0988	0.1026		0.0895	0.0893	0.0895
4.33333	0.0893	0.0899	0.0891			0.104	0.0989	0.1033		0.0897	0.0893	0.0895
4.5	0.0893	0.0901	0.089			0.1043	0.0993	0.1029		0.0899	0.0898	0.09
4.66667	0.0895	0.0902	0.0891			0.1043	0.0991	0.1029		0.0901	0.0899	0.0902
4.83333	0.0893	0.0902	0.089			0.1045	0.0993	0.103		0.0903	0.0903	0.0903
5	0.0895	0.0902	0.0889			0.1048	0.0995	0.1034		0.0907	0.0904	0.0906
5.16667	0.0896	0.0902	0.0892			0.1051	0.1004	0.1034		0.0907	0.0905	0.0909
5.33333	0.0896	0.0903	0.089			0.1051	0.1005	0.1036		0.091	0.0908	0.091
5.5	0.0897	0.0904	0.0893			0.1054	0.1006	0.1037		0.091	0.0913	0.0914
5.66667	0.0897	0.0907	0.0895			0.1054	0.1007	0.1039		0.0915	0.0913	0.0916
5.83333	0.09	0.0906	0.0898			0.1054	0.1008	0.104		0.0916	0.0916	0.0917
6	0.0899	0.0908	0.0898			0.1058	0.1009	0.1042		0.0917	0.0917	0.0919
6.16667	0.0899	0.091	0.0899			0.106	0.1013	0.1047		0.092	0.0917	0.0921
6.33333	0.0902	0.091	0.0904			0.1058	0.1013	0.1047		0.0922	0.092	0.0925
6.5	0.0901	0.091	0.0902			0.1064	0.1016	0.105		0.0925	0.0919	0.0926
6.66667	0.0903	0.0912	0.0902			0.1063	0.1016	0.1049		0.0927	0.0923	0.0928
6.83333	0.0904	0.0913	0.0902			0.1067	0.1016	0.1054		0.0929	0.0926	0.093
7	0.0906	0.0912	0.0903			0.1068	0.102	0.1056		0.0932	0.093	0.0932
7.16667	0.0906	0.0913	0.0905			0.107	0.1018	0.1061		0.0931	0.0931	0.0932
7.33333	0.0907	0.0914	0.0905			0.1071	0.1019	0.1057		0.0933	0.0932	0.0937
7.5	0.0907	0.0915	0.0905			0.1076	0.1021	0.1056		0.0936	0.0932	0.0937
7.66667	0.0906	0.0917	0.0905			0.1073	0.1033	0.1057		0.0939	0.0935	0.094
7.83333	0.091	0.0917	0.0909			0.1079	0.1023	0.106		0.0939	0.0936	0.0941
8	0.0908	0.0918	0.0909			0.1083	0.1024	0.1063		0.0943	0.0939	0.0944
8.16667	0.0911	0.0921	0.0909			0.1081	0.1026	0.1064		0.0944	0.0941	0.0946
8.33333	0.0911	0.0917	0.0909			0.1081	0.103	0.1064		0.0946	0.0945	0.0948
8.5	0.0912	0.092	0.0908			0.1082	0.1031	0.1068		0.095	0.0942	0.095
8.66667	0.0913	0.0921	0.091			0.1085	0.1033	0.1082		0.0948	0.0944	0.0952
8.83333	0.0913	0.0921	0.0909			0.1086	0.1038	0.1071		0.0951	0.0947	0.0958
9	0.0913	0.0919	0.091			0.1089	0.1043	0.1072		0.0952	0.095	0.0958
9.16667	0.0915	0.0922	0.0912			0.1095	0.1042	0.1075		0.0956	0.0953	0.0963
9.33333	0.0916	0.0922	0.0912			0.1088	0.1039	0.1079		0.0957	0.0958	0.0965
9.5	0.0916	0.0921	0.0915			0.1093	0.1042	0.1078		0.0958	0.0957	0.0967
9.66667	0.0914	0.0922	0.0914			0.1093	0.1042	0.1077		0.0961	0.0958	0.0968
9.83333	0.0916	0.0924	0.0916			0.1096	0.1042	0.1083		0.0961	0.0958	0.097
10	0.0916	0.0926	0.0915			0.1099	0.1049	0.108		0.0964	0.096	0.0971
10.1667	0.0921	0.0926	0.0921			0.1101	0.1047	0.1084		0.0967	0.0962	0.0974
10.3333	0.0921	0.093	0.0921			0.1101	0.1047	0.1084		0.0965	0.0964	0.0974
10.5	0.092	0.0929	0.092			0.1105	0.1053	0.1086		0.0971	0.097	0.0978
10.6667	0.0921	0.0928	0.0923			0.1101	0.1054	0.1087		0.0969	0.0973	0.098
10.8333	0.0923	0.0933	0.0923			0.1102	0.1053	0.1103		0.0973	0.0975	0.098
11	0.0924	0.0931	0.0924			0.1101	0.1054	0.1103		0.0972	0.0972	0.0983
11.1667	0.0924	0.0932	0.0923			0.1107	0.106	0.1091		0.0975	0.0975	0.0984
11.3333	0.0924	0.0933	0.0925			0.111	0.106	0.1095		0.0976	0.0978	0.0987
11.5	0.0926	0.0933	0.0924			0.1111	0.1058	0.1097		0.0978	0.0979	0.0994
11.6667	0.0925	0.0935	0.0923			0.1112	0.1061	0.1096		0.0979	0.0982	0.0994
11.8333	0.0928	0.0934	0.0925			0.1115	0.1064	0.1099		0.0981	0.0982	0.0995
12	0.0925	0.0937	0.0924			0.1114	0.1066	0.1101		0.0984	0.0984	0.0996
12.1667	0.0928	0.0936	0.0927			0.1115	0.1066	0.111		0.0986	0.0988	0.0996
12.3333	0.0929	0.0936	0.0926			0.1116	0.1066	0.1113		0.0987	0.0989	0.0996
12.5	0.093	0.0938	0.0927			0.1118	0.1071	0.1118		0.0989	0.0989	0.0998
12.6667	0.0927	0.0938	0.0929			0.1121	0.1071	0.1118		0.099	0.0991	0.1002
12.8333	0.0929	0.0938	0.0929			0.112	0.1072	0.1107		0.0991	0.099	0.1001
13	0.0931	0.094	0.093			0.1122	0.107	0.1107		0.0994	0.0994	0.1005
13.1667	0.0931	0.094	0.093			0.1125	0.1074	0.1108		0.0996	0.0997	0.1006
13.3333	0.0933	0.094	0.0932			0.1126	0.1075	0.1111		0.0996	0.0999	0.1065
13.5	0.0934	0.0943	0.0933			0.1128	0.1078	0.1111		0.1	0.1005	0.1011
13.6667	0.0935	0.0942	0.0935			0.1132	0.108	0.1116		0.0998	0.1	0.1008
13.8333	0.0934	0.0943	0.0937			0.1135	0.108	0.1116		0.1002	0.1003	0.1014
14	0.0937	0.0944	0.0937			0.1135	0.1083	0.112		0.1004	0.1006	0.1015
14.1667	0.0937	0.0946	0.0938			0.114	0.1086	0.1117		0.1009	0.1005	0.1017
14.3333	0.0936	0.0946	0.0937			0.1139	0.1089	0.1125		0.1008	0.1008	0.1019
14.5	0.0937	0.0946	0.0938			0.1135	0.1086	0.112		0.1009	0.1011	0.1019
14.6667	0.0936	0.0948	0.0937			0.1136	0.1086	0.1124		0.1008	0.101	0.1022
14.8333	0.0941	0.0949	0.094			0.1137	0.1089	0.1125		0.101	0.1011	0.1024
15	0.0939	0.0951	0.0938			0.1141	0.109	0.1126		0.1013	0.1011	0.1027
15.1667	0.0943	0.0949	0.094			0.1139	0.1092	0.1141		0.1015	0.1017	0.1027
15.3333	0.094	0.0948	0.0939			0.1139	0.1095	0.1125		0.1017	0.1017	0.1028
15.5	0.094	0.0951	0.0938			0.1141	0.1094	0.1129		0.1019	0.1018	0.1028
15.6667	0.0941	0.0949	0.094			0.114	0.1095	0.1131		0.1018	0.1017	0.1031
15.8333	0.094	0.0952	0.094			0.1141	0.1099	0.1135		0.1021	0.1022	0.1033
16	0.0944	0.095	0.0941			0.1147	0.11	0.1137		0.1022	0.1021	0.1031
16.1667	0.0943	0.0953	0.0942			0.115	0.11	0.1137		0.1023	0.1024	0.1035
16.3333	0.0946	0.0952	0.0944			0.1151	0.11	0.1135		0.1025	0.1028	0.1034
16.5	0.0946	0.0955	0.0944			0.1148	0.1101	0.1153		0.1027	0.104	0.104
16.6667	0.0945	0.0956	0.0943			0.1149	0.1101	0.1165		0.103	0.1033	0.1042
16.8333	0.0946	0.0952	0.0945			0.1153	0.1105	0.1161		0.1029	0.1039	0.112
17	0.0947	0.0955	0.0945			0.1151	0.1108	0.1147		0.1033	0.1036	0.1042
17.1667	0.0949	0.0958	0.0948			0.1154	0.1108	0.1147		0.1034	0.1038	0.1045
17.3333	0.0947	0.0956	0.0948			0.1152	0.1108	0.1144		0.1035	0.1037	0.1045
17.5	0.095	0.0958	0.0951			0.1157	0.1108	0.1144		0.1034	0.104	0.1045
17.6667	0.0951	0.0958	0.0951			0.1156	0.1111	0.1143		0.1038	0.1037	0.1046
17.8333	0.095	0.0962	0.0951			0.1157	0.1112	0.1146		0.104	0.1039	0.1049
18	0.0951	0.0959	0.0953			0.1159	0.1115	0.1147		0.1042	0.1039	0.1051
18.1667	0.0951	0.0961	0.0951			0.1163	0.1115	0.1151		0.1043	0.1043	0.1053
18.3333	0.0952	0.0961	0.0956			0.116	0.1112	0.1153		0.1048	0.1041	0.1053
18.5	0.0952	0.0964	0.0954			0.1162	0.1116	0.1156		0.1046	0.1044	0.1053
18.6667	0.0954	0.0962	0.0953			0.1165	0.1118	0.1154		0.1049	0.1048	0.1058
18.8333	0.0953	0.0966	0.0954			0.1165	0.1124	0.1158		0.1048	0.105	0.1057
19	0.0952	0.0965	0.0953			0.1168	0.1121	0.116		0.105	0.1051	0.106
19.1667	0.0956	0.0963	0.0957			0.1168	0.1122	0.1163		0.1052	0.105	0.1064
19.3333	0.0955	0.0965	0.0955			0.1175	0.1127	0.1163		0.1052	0.1053	0.1065
19.5	0.0956	0.0966	0.0957			0.117	0.1132	0.1163		0.1055	0.1056	0.1066
19.6667	0.0958	0.0965	0.0954			0.1172	0.1126	0.1163		0.1055	0.1064	0.1068
19.8333	0.0957	0.0968	0.0957			0.1177	0.1128	0.1168		0.1058	0.1064	0.1066
20	0.096	0.0966	0.0958			0.1174	0.1127	0.1168		0.1057	0.1065	0.1068
20.1667	0.0958	0.0968	0.0958			0.1175	0.1131	0.1165		0.1059	0.1064	0.1074
20.3333	0.0962	0.0969	0.096			0.1174	0.1129	0.1172		0.1062	0.1065	0.1101
20.5	0.0959	0.0968	0.0958			0.1178	0.1134	0.1174		0.1062	0.1068	0.1074
20.6667	0.0961	0.0968	0.096			0.1179	0.1137	0.1173		0.1063	0.1068	0.1077
20.8333	0.0961	0.0968	0.096			0.1179	0.1136	0.1174		0.1065	0.1066	0.1078
21	0.0961	0.0971	0.0959			0.1179	0.1134	0.1171		0.1067	0.1069	0.1077
21.1667	0.0964	0.0972	0.0961			0.1178	0.1136	0.117		0.1069	0.107	0.1084
21.3333	0.0962	0.0972	0.0964			0.1179	0.114	0.1175		0.107	0.1075	0.1108
21.5	0.0965	0.0973	0.0964			0.1185	0.1147	0.1177		0.1073	0.1075	0.1093
21.6667	0.0962	0.0976	0.0964			0.1186	0.1157	0.118		0.1073	0.1074	0.1083
21.8333	0.0967	0.0975	0.0968			0.1187	0.1158	0.1176		0.1075	0.1076	0.1091
22	0.0965	0.0975	0.0968			0.1184	0.1153	0.1191		0.1076	0.1078	0.1087
22.1667	0.0963	0.0975	0.0965			0.1187	0.1152	0.1182		0.1079	0.1078	0.1089
22.3333	0.0967	0.0977	0.0967			0.1186	0.1146	0.1185		0.1077	0.1082	0.109
22.5	0.0965	0.0979	0.0967			0.119	0.1149	0.1189		0.1079	0.1081	0.1094
22.6667	0.0968	0.0976	0.0969			0.1189	0.1149	0.1189		0.1081	0.1085	0.1092
22.8333	0.0967	0.0977	0.0968			0.1192	0.115	0.1188		0.1085	0.1086	0.1096
23	0.0969	0.098	0.097			0.1191	0.1151	0.1191		0.1087	0.1086	0.1098
23.1667	0.0968	0.098	0.0969			0.1194	0.1153	0.1189		0.1086	0.1089	0.1096
23.3333	0.0969	0.0979	0.097			0.1193	0.1154	0.1193		0.1087	0.1093	0.1095
23.5	0.097	0.0979	0.0971			0.1197	0.1154	0.1191		0.109	0.1093	0.1097
23.6667	0.0969	0.098	0.0969			0.1194	0.1156	0.1192		0.1092	0.1096	0.11
23.8333	0.0972	0.0979	0.097			0.1197	0.1158	0.1194		0.109	0.1098	0.1097
24	0.097	0.098	0.097			0.1198	0.1161	0.1197		0.1094	0.1098	0.11
24.1667	0.0972	0.0982	0.097			0.1207	0.1159	0.1199		0.1094	0.1098	0.1102
24.3333	0.0974	0.0986	0.0974			0.1203	0.1163	0.1201		0.1097	0.1097	0.1103
24.5	0.0973	0.0992	0.0973			0.1207	0.1165	0.1199		0.1096	0.1103	0.1106
24.6667	0.0974	0.098	0.0974			0.1201	0.1167	0.1199		0.1098	0.1098	0.1108
24.8333	0.0974	0.0983	0.0976			0.1207	0.1169	0.1201		0.1097	0.1098	0.1108
25	0.0975	0.0984	0.0973			0.1204	0.1169	0.1201		0.1102	0.1102	0.1109
25.1667	0.0975	0.0986	0.0975			0.1207	0.1171	0.1205		0.1103	0.1102	0.1111
25.3333	0.0976	0.0986	0.0974			0.1207	0.1173	0.1204		0.1105	0.1103	0.1114
25.5	0.0977	0.0985	0.0976			0.1208	0.117	0.1204		0.1105	0.1105	0.1115
25.6667	0.0974	0.0986	0.0973			0.121	0.1171	0.1207		0.1104	0.1106	0.1115
25.8333	0.0978	0.0986	0.0977			0.1209	0.117	0.1211		0.1108	0.1108	0.1118
26	0.0977	0.0986	0.0975			0.1211	0.1174	0.1223		0.1109	0.1113	0.1126
26.1667	0.0977	0.0988	0.0977			0.1209	0.1177	0.1227		0.1115	0.1111	0.112
26.3333	0.0979	0.0987	0.0978			0.1213	0.118	0.1217		0.111	0.1114	0.1121
26.5	0.0978	0.099	0.0978			0.1212	0.1177	0.1212		0.1112	0.1117	0.1121
26.6667	0.0979	0.0987	0.0978			0.1212	0.1175	0.1215		0.1113	0.1113	0.112
26.8333	0.098	0.0991	0.0981			0.1216	0.1174	0.1213		0.1114	0.1115	0.1122
27	0.0982	0.099	0.0983			0.1213	0.1175	0.1216		0.1117	0.1117	0.1124
27.1667	0.0982	0.0993	0.0984			0.1214	0.1179	0.1222		0.1117	0.112	0.1125
27.3333	0.0983	0.0996	0.0984			0.1214	0.1177	0.1219		0.1117	0.1123	0.1124
27.5	0.0984	0.0994	0.0986			0.1218	0.118	0.1218		0.1121	0.1125	0.1127
27.6667	0.0983	0.0995	0.0984			0.1218	0.1181	0.1221		0.112	0.1132	0.1128
27.8333	0.0983	0.0994	0.0984			0.1218	0.1185	0.1222		0.1124	0.1126	0.1129
28	0.0984	0.0996	0.0987			0.1223	0.1183	0.1223		0.1123	0.1128	0.113
28.1667	0.0983	0.0996	0.0985			0.1223	0.1186	0.123		0.1124	0.113	0.1129
28.3333	0.0984	0.0995	0.0988			0.1222	0.1185	0.1237		0.1126	0.1129	0.1131
28.5	0.0985	0.0998	0.0984			0.1222	0.1202	0.1237		0.1128	0.1132	0.1135
28.6667	0.0983	0.0993	0.0986			0.1223	0.1204	0.1236		0.1124	0.113	0.1137
28.8333	0.0984	0.0995	0.0986			0.1224	0.1189	0.1237		0.1131	0.1135	0.1135
29	0.0985	0.0997	0.0986			0.1225	0.1191	0.1229		0.113	0.1134	0.114
29.1667	0.0987	0.0996	0.0987			0.1224	0.119	0.1229		0.1133	0.1134	0.114
29.3333	0.0987	0.0998	0.0986			0.1228	0.1197	0.123		0.1131	0.1138	0.114
29.5	0.0987	0.0996	0.0988			0.1226	0.1196	0.1233		0.1133	0.114	0.1144
29.6667	0.0989	0.0997	0.0988			0.1228	0.1195	0.1231		0.1133	0.114	0.1141
29.8333	0.0989	0.0997	0.099			0.1226	0.1195	0.1233		0.1137	0.1146	0.1144
30	0.099	0.1002	0.0991			0.123	0.1197	0.1233		0.114	0.1147	0.1145
30.1667	0.0866	0.0868	0.0857			0.0973	0.0924	0.0952		0.0832	0.0845	0.0847
30.3333	0.0864	0.0868	0.0857			0.0975	0.0925	0.0954		0.0836	0.0848	0.0848
30.5	0.0864	0.0867	0.0858			0.0973	0.0929	0.0957		0.0838	0.0848	0.0852
30.6667	0.0866	0.0868	0.0857			0.0977	0.0929	0.0963		0.0844	0.0851	0.0855
30.8333	0.0866	0.0873	0.0859			0.098	0.0929	0.0965		0.0841	0.0854	0.0856
31	0.0869	0.0871	0.0861			0.0979	0.0931	0.0965		0.0842	0.0854	0.086
31.1667	0.0868	0.0873	0.0861			0.0978	0.0935	0.0967		0.0843	0.0857	0.086
31.3333	0.0869	0.0874	0.0864			0.0981	0.0936	0.0969		0.0846	0.0863	0.0863
31.5	0.0868	0.0875	0.0863			0.0984	0.0938	0.0971		0.0849	0.0859	0.0867
31.6667	0.0871	0.0875	0.0864			0.0985	0.0938	0.0971		0.085	0.0862	0.0868
31.8333	0.0872	0.0874	0.0865			0.0987	0.0939	0.0974		0.0852	0.0863	0.0869
32	0.0871	0.0879	0.0866			0.099	0.0942	0.0975		0.0854	0.0866	0.0871
32.1667	0.0872	0.0877	0.0866			0.0992	0.0943	0.0976		0.0857	0.0866	0.0873
32.3333	0.0873	0.0878	0.0865			0.0993	0.0945	0.0981		0.0861	0.0868	0.0874
32.5	0.0875	0.088	0.0867			0.0996	0.0947	0.0983		0.0864	0.0867	0.0877
32.6667	0.0875	0.0881	0.0867			0.0995	0.0949	0.0981		0.0865	0.0872	0.0878
32.8333	0.0878	0.0884	0.0873			0.0997	0.095	0.0984		0.0867	0.0873	0.088
33	0.0875	0.0884	0.0873			0.1001	0.0952	0.0986		0.0869	0.0875	0.088
33.1667	0.0878	0.0885	0.0871			0.1005	0.0952	0.0991		0.0871	0.0877	0.0884
33.3333	0.0878	0.0884	0.0874			0.1004	0.0954	0.0991		0.0874	0.0881	0.0886
33.5	0.0878	0.0886	0.0873			0.1005	0.0955	0.099		0.0877	0.0882	0.0889
33.6667	0.0881	0.0885	0.0876			0.101	0.0958	0.0993		0.0879	0.0883	0.0887
33.8333	0.0879	0.0886	0.0875			0.1008	0.0961	0.0997		0.0882	0.0886	0.0891
34	0.0882	0.089	0.0877			0.101	0.0962	0.0997		0.0882	0.0891	0.0893
34.1667	0.0883	0.0888	0.0877			0.1009	0.0965	0.0996		0.0884	0.089	0.0896
34.3333	0.0885	0.0892	0.088			0.1011	0.0965	0.1001		0.0886	0.0891	0.09
34.5	0.0884	0.0889	0.088			0.1017	0.0966	0.1		0.0889	0.0894	0.0903
34.6667	0.0884	0.0891	0.088			0.1014	0.0969	0.1005		0.089	0.0896	0.0904
34.8333	0.0885	0.0891	0.0881			0.102	0.097	0.1004		0.0892	0.0897	0.0904
35	0.0886	0.0894	0.0881			0.102	0.0972	0.1004		0.0893	0.0898	0.0906
35.1667	0.0888	0.0892	0.0885			0.1023	0.0974	0.1005		0.0895	0.09	0.091
35.3333	0.0887	0.0895	0.0884			0.1027	0.0977	0.1008		0.0899	0.0902	0.091
35.5	0.0889	0.0894	0.0884			0.1026	0.098	0.1007		0.0901	0.0906	0.0912
35.6667	0.089	0.0896	0.0885			0.1026	0.0979	0.101		0.0903	0.0908	0.0914
35.8333	0.089	0.0896	0.0884			0.1028	0.0982	0.1014		0.0902	0.0909	0.0916
36	0.089	0.0896	0.0888			0.1028	0.0979	0.1015		0.0906	0.0911	0.0917
36.1667	0.0893	0.0899	0.0887			0.1029	0.0981	0.1019		0.0907	0.0912	0.0917
36.3333	0.0893	0.0898	0.0889			0.1033	0.0981	0.102		0.0909	0.0916	0.0921
36.5	0.0891	0.09	0.0886			0.1034	0.0985	0.1022		0.0911	0.0922	0.092
36.6667	0.0895	0.0899	0.0891			0.1035	0.0986	0.1023		0.0912	0.092	0.0921
36.8333	0.0895	0.0905	0.0891			0.1035	0.0989	0.1027		0.0914	0.0927	0.0926
37	0.0897	0.0902	0.0892			0.1037	0.0987	0.1024		0.0916	0.0925	0.0929
37.1667	0.0895	0.0902	0.0894			0.1044	0.0989	0.1026		0.092	0.0925	0.0927
37.3333	0.0897	0.0903	0.0893			0.104	0.0993	0.1044		0.0923	0.093	0.0929
37.5	0.0896	0.0903	0.0896			0.1042	0.0992	0.1029		0.0924	0.0932	0.0931
37.6667	0.0896	0.0903	0.0893			0.1043	0.0994	0.1034		0.0924	0.0932	0.0934
37.8333	0.0898	0.0905	0.0897			0.1043	0.0994	0.1035		0.0927	0.0932	0.0935
38	0.0899	0.0909	0.0897			0.1043	0.0996	0.1035		0.0927	0.0934	0.0936
38.1667	0.0903	0.0907	0.09			0.1047	0.0998	0.1038		0.0931	0.0934	0.0936
38.3333	0.0898	0.0909	0.0897			0.1049	0.0999	0.1038		0.0934	0.0937	0.0939
38.5	0.0902	0.0909	0.09			0.1051	0.1001	0.1039		0.0934	0.0941	0.0942
38.6667	0.0901	0.091	0.0898			0.1054	0.1005	0.1042		0.0936	0.0942	0.0943
38.8333	0.0904	0.0911	0.0901			0.1053	0.1004	0.1044		0.0937	0.0942	0.0945
39	0.0906	0.0913	0.0902			0.1057	0.1007	0.1046		0.0938	0.0948	0.0945
39.1667	0.0904	0.0915	0.0904			0.1055	0.1005	0.1044		0.0942	0.0947	0.0949
39.3333	0.0906	0.0913	0.0904			0.1056	0.1008	0.105		0.0948	0.0954	0.0952
39.5	0.0905	0.0913	0.0902			0.1057	0.1012	0.1047		0.0948	0.0953	0.0952
39.6667	0.0909	0.0913	0.0904			0.1058	0.1009	0.105		0.0947	0.0949	0.0955
39.8333	0.0907	0.0916	0.0905			0.1062	0.1013	0.1055		0.0949	0.0954	0.0955
40	0.091	0.0916	0.0907			0.1062	0.102	0.1056		0.0954	0.0954	0.0958
40.1667	0.0907	0.0916	0.0907			0.1065	0.1018	0.1056		0.095	0.0955	0.0959
40.3333	0.0912	0.0914	0.0907			0.1067	0.1019	0.1057		0.0955	0.0957	0.0962
40.5	0.0908	0.0916	0.0908			0.1067	0.1021	0.1056		0.0954	0.0959	0.0963
40.6667	0.0912	0.0918	0.0907			0.1068	0.1022	0.1057		0.0956	0.0961	0.0965
40.8333	0.0912	0.0917	0.091			0.1068	0.1024	0.106		0.0958	0.0965	0.0964
41	0.0911	0.092	0.0908			0.1072	0.103	0.1067		0.096	0.0968	0.0964
41.1667	0.0913	0.0919	0.0911			0.1073	0.1031	0.107		0.0961	0.097	0.0968
41.3333	0.0915	0.0923	0.0913			0.1073	0.103	0.1068		0.0964	0.0968	0.0968
41.5	0.0914	0.0921	0.0912			0.1075	0.1031	0.1065		0.0963	0.0971	0.0971
41.6667	0.0915	0.0923	0.0913			0.1082	0.1032	0.107		0.0967	0.0972	0.0972
41.8333	0.0915	0.0923	0.0915			0.1076	0.1034	0.1072		0.0968	0.0973	0.0975
42	0.0915	0.0925	0.0915			0.1079	0.1034	0.107		0.0969	0.0974	0.0976
42.1667	0.0916	0.0926	0.0914			0.1082	0.1033	0.1071		0.0972	0.0977	0.0977
42.3333	0.0918	0.0926	0.0918			0.1083	0.1035	0.1072		0.0971	0.0976	0.0978
42.5	0.0917	0.0926	0.0918			0.1084	0.1038	0.1074		0.0971	0.0978	0.098
42.6667	0.0919	0.0928	0.0918			0.1087	0.1036	0.1075		0.0973	0.0979	0.0981
42.8333	0.092	0.0928	0.0918			0.1085	0.1047	0.1076		0.0976	0.098	0.0982
43	0.0922	0.0929	0.0922			0.1085	0.1038	0.1077		0.098	0.0981	0.0985
43.1667	0.0922	0.0932	0.092			0.1089	0.1042	0.1079		0.098	0.0982	0.0988
43.3333	0.0922	0.0931	0.092			0.109	0.1043	0.1081		0.0981	0.0983	0.0987
43.5	0.0921	0.093	0.092			0.1092	0.1047	0.1083		0.0986	0.0983	0.0988
43.6667	0.0923	0.093	0.0921			0.1093	0.1045	0.1084		0.0984	0.0983	0.0989
43.8333	0.0922	0.0932	0.0922			0.1096	0.106	0.1086		0.0988	0.0987	0.0993
44	0.0923	0.0931	0.0922			0.1095	0.1047	0.1087		0.0987	0.0988	0.0991
44.1667	0.0923	0.0932	0.0922			0.1094	0.1046	0.1089		0.0989	0.0989	0.0993
44.3333	0.0924	0.0933	0.0922			0.1098	0.105	0.1092		0.0991	0.0993	0.0996
44.5	0.0925	0.0936	0.0925			0.1098	0.105	0.1093		0.0993	0.0995	0.0994
44.6667	0.0924	0.0933	0.0923			0.1101	0.1049	0.1093		0.0994	0.0992	0.0995
44.8333	0.0929	0.0934	0.0925			0.1105	0.1055	0.1098		0.0997	0.0994	0.0997
45	0.0928	0.0936	0.0927			0.1101	0.1053	0.1095		0.0998	0.0995	0.0998
45.1667	0.093	0.0936	0.0928			0.1101	0.1057	0.1097		0.0998	0.0997	0.1
45.3333	0.0928	0.0937	0.0929			0.1103	0.1061	0.1101		0.1	0.1	0.1003
45.5	0.0932	0.0938	0.0931			0.1101	0.1065	0.1103		0.1002	0.1001	0.1005
45.6667	0.0931	0.0938	0.093			0.1107	0.1065	0.1105		0.1004	0.1003	0.1005
45.8333	0.0931	0.0937	0.0931			0.1106	0.1065	0.1104		0.1005	0.1003	0.1004
46	0.093	0.0937	0.093			0.1107	0.1065	0.1101		0.1006	0.1005	0.1006
46.1667	0.0931	0.0939	0.093			0.111	0.1068	0.1104		0.1008	0.1005	0.1008
46.3333	0.0933	0.0942	0.0933			0.111	0.1072	0.1107		0.1009	0.1009	0.101
46.5	0.0932	0.0941	0.0931			0.1113	0.1069	0.1107		0.101	0.1008	0.1014
46.6667	0.0933	0.0941	0.0933			0.1115	0.1069	0.1108		0.1013	0.1018	0.1015
46.8333	0.0932	0.094	0.0932			0.1115	0.107	0.1108		0.1013	0.1011	0.1014
47	0.0936	0.0941	0.0934			0.1117	0.107	0.111		0.1016	0.1013	0.1016
47.1667	0.0935	0.0942	0.0934			0.1117	0.1071	0.111		0.1016	0.1015	0.1018
47.3333	0.0939	0.0943	0.0935			0.1123	0.1073	0.1114		0.1018	0.1018	0.1018
47.5	0.0937	0.0947	0.0939			0.1123	0.1075	0.1119		0.1017	0.1017	0.1019
47.6667	0.0936	0.0944	0.0935			0.1117	0.1076	0.1119		0.102	0.1022	0.102
47.8333	0.0939	0.0944	0.0936			0.1118	0.1076	0.1119		0.1023	0.102	0.1024
48	0.0938	0.0947	0.0938			0.1121	0.108	0.1122		0.1022	0.1023	0.1023
48.1667	0.0939	0.0948	0.0939			0.1126	0.1078	0.1119		0.1022	0.1024	0.1025
48.3333	0.0939	0.0949	0.0939			0.1123	0.1079	0.1122		0.1025	0.1027	0.1028
48.5	0.094	0.095	0.0941			0.1127	0.1082	0.1126		0.1025	0.1029	0.1027
48.6667	0.0939	0.0949	0.0939			0.1126	0.1081	0.1125		0.1029	0.1033	0.1032
48.8333	0.0943	0.095	0.0943			0.1131	0.1083	0.1124		0.1027	0.1035	0.1034
49	0.0945	0.0953	0.0943			0.1129	0.1107	0.1124		0.103	0.1032	0.1032
49.1667	0.0946	0.0953	0.0944			0.1133	0.1083	0.1125		0.1031	0.1036	0.1032
49.3333	0.0943	0.0953	0.0943			0.1132	0.1087	0.1124		0.1032	0.1037	0.1036
49.5	0.0944	0.0953	0.0943			0.1134	0.1089	0.1128		0.1034	0.1037	0.1037
49.6667	0.0944	0.0953	0.0944			0.1133	0.109	0.1128		0.1035	0.1036	0.1038
49.8333	0.0945	0.0954	0.0943			0.1138	0.1091	0.1131		0.1037	0.1038	0.1039
50	0.0946	0.0954	0.0945			0.1132	0.1089	0.1131		0.1044	0.1041	0.1039
50.1667	0.0944	0.0957	0.0944			0.1135	0.1091	0.1136		0.1038	0.104	0.1044
50.3333	0.0948	0.0956	0.0947			0.1137	0.1091	0.1135		0.1039	0.104	0.1043
50.5	0.0945	0.0956	0.0946			0.1137	0.1094	0.1136		0.104	0.1038	0.1045
50.6667	0.0947	0.0956	0.0946			0.1138	0.1095	0.1137		0.1044	0.1043	0.1048
50.8333	0.0945	0.0957	0.0947			0.1141	0.1096	0.1137		0.1044	0.1042	0.105
51	0.0949	0.0956	0.0949			0.1141	0.1096	0.1139		0.1047	0.1046	0.1051
51.1667	0.0948	0.0954	0.0949			0.114	0.1096	0.1138		0.1049	0.1043	0.1053
51.3333	0.0949	0.0958	0.0948			0.1145	0.11	0.1139		0.1049	0.1044	0.1054
51.5	0.0951	0.0959	0.0951			0.1143	0.1101	0.1142		0.1048	0.1044	0.1053
51.6667	0.0948	0.096	0.095			0.1149	0.1107	0.1141		0.105	0.1049	0.1053
51.8333	0.0951	0.0957	0.095			0.1145	0.1101	0.1141		0.1051	0.1055	0.1054
52	0.0951	0.096	0.095			0.1146	0.1102	0.1145		0.1052	0.1051	0.1056
52.1667	0.0953	0.0961	0.0954			0.1145	0.1104	0.1145		0.1056	0.1052	0.1058
52.3333	0.0951	0.096	0.0952			0.1147	0.1107	0.1147		0.1056	0.1052	0.106
52.5	0.0952	0.0961	0.0953			0.1147	0.111	0.1149		0.1056	0.1058	0.1058
52.6667	0.0953	0.0962	0.0953			0.1147	0.1112	0.1152		0.106	0.1055	0.1059
52.8333	0.0956	0.0961	0.0955			0.1149	0.1112	0.1151		0.106	0.1055	0.106
53	0.0953	0.0964	0.0955			0.1151	0.1115	0.1152		0.1061	0.1055	0.1065
53.1667	0.0956	0.0963	0.0955			0.1153	0.1115	0.1152		0.1062	0.1058	0.1063
53.3333	0.0954	0.0963	0.0956			0.1157	0.1117	0.1153		0.1063	0.1058	0.1065
53.5	0.0956	0.0965	0.0955			0.1161	0.1116	0.1154		0.1065	0.106	0.1068
53.6667	0.0956	0.0964	0.0957			0.1155	0.1118	0.1155		0.1068	0.1058	0.1069
53.8333	0.0956	0.0967	0.0957			0.1155	0.1117	0.1155		0.1069	0.1061	0.107
54	0.096	0.0969	0.096			0.1158	0.1122	0.1156		0.107	0.1061	0.1074
54.1667	0.0958	0.0969	0.0959			0.1162	0.1119	0.1157		0.1071	0.1061	0.1073
54.3333	0.0959	0.0968	0.096			0.1159	0.112	0.1159		0.107	0.1064	0.1073
54.5	0.0957	0.0967	0.0956			0.1161	0.112	0.1159		0.1072	0.1065	0.1075
54.6667	0.0959	0.0968	0.0961			0.1161	0.1121	0.1158		0.1074	0.1065	0.1076
54.8333	0.0958	0.0968	0.0959			0.116	0.1122	0.1159		0.1076	0.1071	0.1077
55	0.0961	0.0969	0.0961			0.1161	0.1123	0.116		0.1076	0.1068	0.1077
55.1667	0.0961	0.097	0.0961			0.1164	0.1124	0.1162		0.1078	0.1071	0.108
55.3333	0.0961	0.0973	0.0963			0.1164	0.1125	0.1165		0.1078	0.1071	0.108
55.5	0.0962	0.0972	0.0962			0.1165	0.1126	0.1165		0.1078	0.1071	0.108
55.6667	0.0962	0.0972	0.0963			0.1164	0.1126	0.1162		0.1079	0.1071	0.1081
55.8333	0.0963	0.0971	0.0965			0.1166	0.1126	0.1165		0.108	0.1072	0.1085
56	0.0962	0.0973	0.0961			0.1166	0.1131	0.1171		0.108	0.1073	0.1083
56.1667	0.0964	0.0972	0.0965			0.1171	0.1133	0.117		0.1083	0.1074	0.1085
56.3333	0.0963	0.0973	0.0965			0.1169	0.1131	0.117		0.1086	0.1074	0.1084
56.5	0.0964	0.0974	0.0965			0.1171	0.1134	0.1173		0.1085	0.1075	0.1086
56.6667	0.0962	0.0974	0.0965			0.1171	0.1132	0.1174		0.1085	0.1078	0.1086
56.8333	0.0966	0.0973	0.0967			0.1171	0.1132	0.1173		0.1085	0.1076	0.1085
57	0.0964	0.0975	0.0966			0.1172	0.1153	0.1171		0.1088	0.1078	0.1085
57.1667	0.0969	0.0975	0.0969			0.1174	0.1136	0.1175		0.1089	0.108	0.1088
57.3333	0.0967	0.0975	0.0968			0.1174	0.1138	0.1174		0.1089	0.108	0.1088
57.5	0.0968	0.0978	0.0973			0.1181	0.1136	0.1174		0.1093	0.1082	0.109
57.6667	0.0967	0.0978	0.0969			0.1179	0.1138	0.1176		0.1093	0.1083	0.1089
57.8333	0.0968	0.0979	0.0969			0.1179	0.1138	0.1179		0.1093	0.1086	0.1092
58	0.0968	0.0978	0.097			0.1177	0.1139	0.118		0.1096	0.1086	0.1095
58.1667	0.0968	0.0979	0.097			0.1182	0.1139	0.1179		0.1102	0.109	0.1093
58.3333	0.097	0.0978	0.097			0.1181	0.1145	0.1186		0.1098	0.1094	0.1094
58.5	0.0968	0.098	0.097			0.1181	0.1152	0.1183		0.1104	0.1096	0.1097
58.6667	0.0972	0.0979	0.097			0.1181	0.115	0.1184		0.1099	0.1097	0.1097
58.8333	0.0971	0.098	0.0972			0.1182	0.1149	0.1183		0.1102	0.1098	0.11
59	0.0972	0.098	0.0973			0.1183	0.115	0.1182		0.1103	0.11	0.1103
59.1667	0.0971	0.098	0.0972			0.1185	0.1149	0.1186		0.1104	0.1099	0.1104
59.3333	0.0972	0.0982	0.0973			0.1189	0.115	0.1187		0.1105	0.1098	0.1103
59.5	0.0973	0.0983	0.0974			0.1188	0.1147	0.119		0.1106	0.1102	0.1104
59.6667	0.0975	0.0984	0.0977			0.119	0.115	0.119		0.1106	0.1102	0.1104
59.8333	0.0973	0.0985	0.0975			0.119	0.1149	0.1189		0.1106	0.11	0.1105
60	0.0974	0.0983	0.0978			0.1189	0.115	0.1189		0.1107	0.1103	0.1105
60.1667	0.0973	0.0984	0.0977			0.1192	0.1151	0.1191		0.111	0.1112	0.1107
60.3333	0.0857	0.0862	0.0848			0.0972	0.0921	0.095		0.0825	0.0826	0.0832
60.5	0.0859	0.0865	0.0851			0.0974	0.092	0.0947		0.0826	0.0826	0.0836
60.6667	0.0857	0.0863	0.0849			0.0979	0.0922	0.0949		0.0827	0.0827	0.0837
60.8333	0.0861	0.0864	0.0853			0.0978	0.0921	0.095		0.083	0.0828	0.0838
61	0.0859	0.0867	0.0854			0.0978	0.0924	0.095		0.0831	0.083	0.084
61.1667	0.0862	0.0866	0.0857			0.0976	0.0924	0.0952		0.0832	0.0832	0.0842
61.3333	0.0862	0.0867	0.0853			0.0975	0.0926	0.0952		0.0834	0.0836	0.0846
61.5	0.0864	0.0868	0.0858			0.0977	0.0927	0.0956		0.0836	0.0837	0.0848
61.6667	0.0865	0.0868	0.0858			0.0977	0.0929	0.0957		0.0837	0.0841	0.0853
61.8333	0.0866	0.087	0.086			0.0979	0.0928	0.0954		0.084	0.0841	0.0853
62	0.0865	0.0872	0.0858			0.0979	0.093	0.0956		0.0846	0.0842	0.0856
62.1667	0.0866	0.0873	0.0861			0.0983	0.0931	0.0959		0.0846	0.0852	0.0858
62.3333	0.0867	0.0873	0.086			0.0985	0.0936	0.0961		0.0848	0.0846	0.0858
62.5	0.0869	0.0873	0.0865			0.0986	0.0935	0.096		0.085	0.0848	0.0862
62.6667	0.087	0.0877	0.0864			0.0988	0.0941	0.0962		0.0852	0.0849	0.0866
62.8333	0.087	0.0875	0.0867			0.099	0.0942	0.0961		0.0854	0.0853	0.0866
63	0.087	0.0876	0.0865			0.0988	0.0939	0.0965		0.0858	0.0854	0.0868
63.1667	0.0873	0.0876	0.0867			0.0993	0.0941	0.0964		0.0862	0.0854	0.0867
63.3333	0.0871	0.0878	0.0868			0.0992	0.0943	0.0965		0.0862	0.086	0.0872
63.5	0.0874	0.0879	0.0869			0.0994	0.0944	0.0968		0.0862	0.0858	0.0871
63.6667	0.0871	0.0879	0.087			0.0995	0.0945	0.0965		0.0865	0.0859	0.0874
63.8333	0.0875	0.088	0.0871			0.0998	0.095	0.0965		0.0865	0.086	0.0875
64	0.0874	0.088	0.0871			0.0998	0.0949	0.0968		0.0895	0.0862	0.0878
64.1667	0.0876	0.0881	0.0873			0.1	0.0951	0.0967		0.0873	0.0864	0.0879
64.3333	0.0875	0.0883	0.0872			0.1002	0.0952	0.0969		0.0875	0.087	0.088
64.5	0.0879	0.0883	0.0873			0.1003	0.0952	0.0973		0.0877	0.0869	0.0883
64.6667	0.0878	0.0884	0.0873			0.1003	0.0952	0.097		0.0908	0.0871	0.0885
64.8333	0.0879	0.0883	0.0874			0.1004	0.0954	0.0973		0.0888	0.0873	0.0886
65	0.088	0.0885	0.0874			0.1005	0.0957	0.0974		0.0881	0.0874	0.0888
65.1667	0.0881	0.0886	0.0878			0.1005	0.0957	0.0975		0.0882	0.0876	0.0889
65.3333	0.0881	0.0886	0.0876			0.1008	0.096	0.0977		0.0892	0.0878	0.0892
65.5	0.0881	0.0887	0.0878			0.1012	0.0964	0.0979		0.0884	0.0881	0.0892
65.6667	0.0881	0.0888	0.088			0.101	0.0964	0.0982		0.0914	0.0884	0.0893
65.8333	0.0883	0.0888	0.0879			0.1013	0.0965	0.0978		0.09	0.0884	0.0895
66	0.0884	0.0889	0.0881			0.1017	0.0968	0.0982		0.0892	0.0886	0.0899
66.1667	0.0884	0.0892	0.088			0.1016	0.0974	0.0982		0.0901	0.0888	0.09
66.3333	0.0886	0.0892	0.0883			0.1016	0.0969	0.0981		0.09	0.0892	0.09
66.5	0.0887	0.0895	0.0882			0.1016	0.0982	0.0983		0.0923	0.0891	0.0903
66.6667	0.0888	0.0893	0.0884			0.1018	0.0971	0.0986		0.0902	0.0893	0.0903
66.8333	0.0887	0.0895	0.0884			0.1019	0.0971	0.0987		0.0919	0.0896	0.0905
67	0.0888	0.0896	0.0885			0.1022	0.0981	0.0992		0.0911	0.0896	0.0906
67.1667	0.0888	0.0895	0.0885			0.1022	0.0975	0.0989		0.0906	0.0899	0.0908
67.3333	0.0889	0.0896	0.0888			0.1025	0.0978	0.099		0.091	0.0899	0.0912
67.5	0.0889	0.0897	0.0889			0.1025	0.0977	0.0989		0.0909	0.0901	0.091
67.6667	0.0891	0.0898	0.0889			0.1025	0.0981	0.0991		0.0917	0.0904	0.0914
67.8333	0.089	0.09	0.0887			0.1031	0.0981	0.0991		0.0913	0.0906	0.0917
68	0.0893	0.0899	0.0891			0.103	0.0983	0.0992		0.0913	0.0907	0.0919
68.1667	0.0891	0.0899	0.0889			0.1032	0.0985	0.0996		0.0917	0.091	0.092
68.3333	0.0898	0.0902	0.0892			0.1035	0.0994	0.0996		0.0918	0.0912	0.0922
68.5	0.0893	0.0899	0.0891			0.1036	0.1001	0.0996		0.0927	0.0912	0.0921
68.6667	0.0896	0.0902	0.0892			0.1039	0.0992	0.0996		0.0921	0.0915	0.0923
68.8333	0.0894	0.09	0.0892			0.1039	0.0988	0.0999		0.092	0.0916	0.0922
69	0.0896	0.0904	0.0893			0.1037	0.0989	0.0998		0.0923	0.0917	0.0924
69.1667	0.0897	0.0905	0.0896			0.104	0.0991	0.1002		0.0928	0.0918	0.0928
69.3333	0.0899	0.0906	0.0895			0.1041	0.0994	0.1003		0.0928	0.0919	0.0929
69.5	0.09	0.0905	0.0898			0.104	0.0993	0.1002		0.0927	0.0929	0.0931
69.6667	0.0898	0.0908	0.0896			0.1044	0.0996	0.1004		0.0929	0.0925	0.0932
69.8333	0.09	0.0906	0.0899			0.1045	0.1	0.1006		0.0945	0.0926	0.0935
70	0.09	0.0908	0.0898			0.1044	0.1001	0.1007		0.0934	0.0927	0.0936
70.1667	0.0902	0.0909	0.09			0.105	0.1006	0.1009		0.0955	0.0928	0.0936
70.3333	0.0901	0.091	0.09			0.1049	0.1009	0.1011		0.0938	0.093	0.0939
70.5	0.0901	0.0908	0.0899			0.1049	0.1012	0.101		0.0939	0.0933	0.094
70.6667	0.0903	0.091	0.0903			0.105	0.1014	0.1013		0.0938	0.0934	0.0938
70.8333	0.0904	0.0912	0.09			0.1055	0.1015	0.1015		0.0965	0.0935	0.0943
71	0.0904	0.0912	0.0902			0.1055	0.1011	0.1015		0.0944	0.0936	0.0943
71.1667	0.0904	0.0912	0.0904			0.1058	0.1009	0.1016		0.0944	0.0939	0.0945
71.3333	0.0906	0.0913	0.0906			0.1057	0.1007	0.1017		0.0945	0.094	0.0946
71.5	0.0905	0.0914	0.0903			0.1059	0.101	0.1017		0.0956	0.0943	0.095
71.6667	0.0909	0.0913	0.0906			0.1059	0.1012	0.102		0.0948	0.0943	0.095
71.8333	0.0908	0.0916	0.0906			0.1057	0.1013	0.102		0.0954	0.0943	0.0951
72	0.0908	0.0916	0.0907			0.1064	0.1013	0.1023		0.097	0.0943	0.0953
72.1667	0.0909	0.0917	0.0907			0.1063	0.1016	0.1023		0.0952	0.0947	0.0955
72.3333	0.0912	0.092	0.0909			0.1064	0.1018	0.1024		0.0978	0.0948	0.0953
72.5	0.0908	0.0919	0.091			0.1063	0.1017	0.1026		0.0956	0.0948	0.0956
72.6667	0.0912	0.092	0.0906			0.1065	0.1019	0.1025		0.0956	0.0958	0.0958
72.8333	0.091	0.092	0.0911			0.1065	0.1021	0.1028		0.0961	0.0954	0.0961
73	0.0912	0.092	0.091			0.1069	0.1023	0.1031		0.0962	0.0954	0.0959
73.1667	0.0913	0.092	0.0913			0.1072	0.1026	0.1029		0.0959	0.0958	0.096
73.3333	0.0912	0.0923	0.0911			0.1071	0.1027	0.103		0.0963	0.0957	0.0963
73.5	0.0916	0.0923	0.0915			0.1072	0.1027	0.1038		0.0966	0.0956	0.0964
73.6667	0.0915	0.0924	0.0915			0.1074	0.1027	0.1037		0.0966	0.0962	0.0965
73.8333	0.0916	0.0923	0.0913			0.1076	0.1031	0.1037		0.0969	0.0964	0.0967
74	0.0917	0.0924	0.0917			0.1077	0.1031	0.1038		0.0971	0.0964	0.097
74.1667	0.0916	0.0925	0.0913			0.1077	0.1028	0.1042		0.0971	0.0973	0.0975
74.3333	0.0916	0.0925	0.0918			0.1077	0.1033	0.1041		0.0997	0.0967	0.0976
74.5	0.0917	0.0928	0.0916			0.1078	0.1032	0.1042		0.0974	0.097	0.0977
74.6667	0.0918	0.0926	0.0919			0.1082	0.1035	0.1048		0.0978	0.0973	0.0976
74.8333	0.0919	0.0927	0.0917			0.1083	0.1035	0.1044		0.0976	0.0973	0.0977
75	0.092	0.0926	0.0918			0.1082	0.1038	0.1043		0.1001	0.0972	0.0981
75.1667	0.092	0.093	0.0919			0.1085	0.104	0.1042		0.0981	0.0973	0.0979
75.3333	0.0921	0.0929	0.0918			0.1087	0.1041	0.1044		0.1001	0.0974	0.0982
75.5	0.0921	0.0931	0.0921			0.1087	0.1044	0.1043		0.0982	0.0981	0.0982
75.6667	0.0923	0.093	0.0921			0.1087	0.1046	0.1045		0.0984	0.0977	0.0984
75.8333	0.0924	0.0932	0.0923			0.109	0.1048	0.1047		0.0984	0.0979	0.0987
76	0.0923	0.0934	0.0921			0.1091	0.105	0.1051		0.0987	0.0981	0.0988
76.1667	0.0923	0.0931	0.0921			0.1093	0.1053	0.1051		0.0991	0.098	0.0988
76.3333	0.0924	0.0932	0.0921			0.109	0.1053	0.105		0.0989	0.0983	0.1002
76.5	0.0925	0.0933	0.0925			0.1095	0.1055	0.1056		0.0996	0.0985	0.0991
76.6667	0.0924	0.0933	0.0925			0.1092	0.1058	0.1055		0.0993	0.0985	0.0994
76.8333	0.0925	0.0934	0.0924			0.1096	0.1058	0.1056		0.0994	0.0991	0.0998
77	0.0928	0.0936	0.0926			0.1095	0.1055	0.1055		0.0993	0.0987	0.1001
77.1667	0.0925	0.0935	0.0922			0.1099	0.1057	0.1058		0.1006	0.0989	0.0997
77.3333	0.0929	0.0936	0.0928			0.1104	0.1057	0.1059		0.0995	0.0993	0.0998
77.5	0.0925	0.0937	0.0927			0.1101	0.1055	0.1058		0.1004	0.0991	0.0999
77.6667	0.0929	0.0936	0.0932			0.1104	0.1058	0.1059		0.1	0.0995	0.1002
77.8333	0.093	0.0938	0.093			0.1101	0.1059	0.1061		0.101	0.0995	0.1005
78	0.0929	0.0937	0.0926			0.1104	0.106	0.1061		0.1	0.0997	0.1004
78.1667	0.093	0.0937	0.093			0.1105	0.1061	0.1067		0.1031	0.1006	0.1006
78.3333	0.093	0.094	0.093			0.1106	0.106	0.1068		0.1012	0.0998	0.1007
78.5	0.0933	0.0941	0.0932			0.1108	0.1061	0.1067		0.1034	0.0999	0.101
78.6667	0.0929	0.0941	0.0931			0.1108	0.1064	0.1068		0.1008	0.1001	0.101
78.8333	0.0934	0.0941	0.0933			0.1107	0.1063	0.1068		0.1023	0.1001	0.1013
79	0.0931	0.0941	0.0931			0.1114	0.1064	0.1069		0.1011	0.1004	0.1013
79.1667	0.0935	0.0942	0.0933			0.1113	0.1066	0.1073		0.1027	0.1003	0.1015
79.3333	0.0934	0.0945	0.0936			0.1112	0.1069	0.1072		0.1013	0.1006	0.1015
79.5	0.0935	0.0945	0.0934			0.1118	0.1068	0.1073		0.102	0.1009	0.1019
79.6667	0.0934	0.0944	0.0936			0.1114	0.1071	0.1075		0.1035	0.1008	0.1019
79.8333	0.0934	0.0944	0.0933			0.1118	0.1071	0.1075		0.1038	0.101	0.1021
80	0.0937	0.0945	0.0938			0.1118	0.1073	0.1075		0.1042	0.1013	0.1022
80.1667	0.0936	0.0945	0.0935			0.1118	0.1072	0.1076		0.1041	0.1016	0.102
80.3333	0.0937	0.0946	0.0935			0.1119	0.1076	0.1078		0.1038	0.1014	0.1022
80.5	0.0939	0.0945	0.0937			0.112	0.1075	0.1077		0.1045	0.1016	0.1022
80.6667	0.0938	0.0948	0.0938			0.1119	0.1077	0.108		0.1029	0.102	0.1023
80.8333	0.0938	0.0949	0.094			0.1121	0.1079	0.108		0.1022	0.1017	0.1026
81	0.0937	0.0947	0.0941			0.112	0.1081	0.1084		0.1049	0.1019	0.1027
81.1667	0.0941	0.0949	0.0941			0.1126	0.1079	0.1082		0.1037	0.1019	0.1027
81.3333	0.0939	0.0949	0.0939			0.1124	0.1085	0.1086		0.1026	0.1023	0.1028
81.5	0.0943	0.0952	0.094			0.1125	0.1081	0.1084		0.103	0.1021	0.1025
81.6667	0.0943	0.0951	0.0943			0.1125	0.1085	0.1087		0.1028	0.1026	0.1026
81.8333	0.0942	0.0953	0.0942			0.1129	0.1086	0.1088		0.1038	0.1029	0.1029
82	0.0944	0.0951	0.0945			0.1129	0.1087	0.1091		0.1029	0.1025	0.103
82.1667	0.0941	0.0952	0.0944			0.1131	0.1085	0.109		0.1035	0.1026	0.1032
82.3333	0.0944	0.0954	0.0945			0.1131	0.1087	0.1092		0.1032	0.1033	0.1031
82.5	0.0945	0.0954	0.0945			0.1133	0.1087	0.11		0.1033	0.1029	0.103
82.6667	0.0945	0.0954	0.0945			0.113	0.109	0.1095		0.1036	0.1032	0.103
82.8333	0.0946	0.0956	0.0945			0.1135	0.109	0.1096		0.1035	0.103	0.1032
83	0.0944	0.0957	0.0946			0.1135	0.109	0.1096		0.1039	0.1035	0.1035
83.1667	0.0947	0.0956	0.0948			0.1136	0.1093	0.1095		0.1038	0.1034	0.1033
83.3333	0.0947	0.0955	0.0948			0.1138	0.1093	0.1099		0.1041	0.1038	0.1034
83.5	0.0948	0.0958	0.0946			0.1136	0.1094	0.1097		0.1041	0.1037	0.1036
83.6667	0.0948	0.0958	0.0949			0.1142	0.1097	0.11		0.1042	0.1043	0.1039
83.8333	0.0947	0.0958	0.0949			0.114	0.1097	0.1104		0.1042	0.1039	0.1041
84	0.095	0.0957	0.095			0.1141	0.1099	0.1103		0.1044	0.1041	0.1042
84.1667	0.095	0.096	0.0949			0.1143	0.1098	0.1102		0.1043	0.1042	0.1042
84.3333	0.0949	0.0959	0.0948			0.1143	0.1102	0.1103		0.1046	0.1042	0.1044
84.5	0.0951	0.0958	0.0951			0.1142	0.1105	0.1107		0.1047	0.1043	0.1043
84.6667	0.095	0.0963	0.0952			0.1146	0.1105	0.1111		0.1048	0.1043	0.1044
84.8333	0.0952	0.0962	0.0951			0.1145	0.1108	0.1111		0.1049	0.1045	0.1046
85	0.0951	0.0962	0.0951			0.1149	0.1108	0.1112		0.1049	0.1046	0.1046
85.1667	0.0954	0.096	0.0952			0.1145	0.1111	0.1113		0.1052	0.1049	0.1048
85.3333	0.0949	0.0961	0.0955			0.1149	0.1112	0.1112		0.1052	0.1047	0.1048
85.5	0.0952	0.0964	0.0954			0.1147	0.1113	0.111		0.1054	0.1051	0.1049
85.6667	0.0953	0.0962	0.0955			0.1152	0.1118	0.1111		0.1056	0.1053	0.1053
85.8333	0.0955	0.0966	0.0954			0.1151	0.1111	0.1113		0.1056	0.1052	0.1053
86	0.0955	0.0964	0.0956			0.1152	0.1111	0.1114		0.1057	0.1055	0.1056
86.1667	0.0952	0.0967	0.0956			0.1155	0.1111	0.1115		0.1059	0.1055	0.1056
86.3333	0.0955	0.0965	0.0956			0.1154	0.111	0.1115		0.106	0.1056	0.1057
86.5	0.0955	0.0966	0.0958			0.1156	0.1112	0.1116		0.1059	0.1058	0.1058
86.6667	0.0954	0.0967	0.0956			0.1157	0.1112	0.1119		0.1061	0.106	0.1058
86.8333	0.0957	0.0965	0.0958			0.1158	0.1113	0.1119		0.1061	0.106	0.1063
87	0.0956	0.0966	0.0958			0.1158	0.1114	0.1118		0.1065	0.106	0.1062
87.1667	0.0958	0.0966	0.0959			0.1159	0.1122	0.112		0.1064	0.106	0.1064
87.3333	0.0959	0.0969	0.0961			0.116	0.1115	0.1122		0.1065	0.1063	0.1065
87.5	0.0959	0.097	0.0959			0.1164	0.1117	0.1124		0.1068	0.1064	0.1066
87.6667	0.0959	0.0969	0.0961			0.1167	0.1116	0.1123		0.1068	0.1066	0.1067
87.8333	0.096	0.097	0.0961			0.1163	0.1119	0.1124		0.1069	0.1066	0.1067
88	0.0959	0.0972	0.0957			0.1165	0.1118	0.1128		0.1071	0.1064	0.1067
88.1667	0.0961	0.0971	0.0964			0.1164	0.1121	0.1129		0.1073	0.1068	0.1071
88.3333	0.0961	0.0971	0.0959			0.1167	0.112	0.113		0.1074	0.1067	0.1071
88.5	0.0961	0.0971	0.0962			0.1167	0.1123	0.113		0.1074	0.1068	0.1072
88.6667	0.0961	0.0971	0.0963			0.1168	0.1121	0.1134		0.1074	0.1072	0.1074
88.8333	0.0961	0.0972	0.0964			0.1167	0.1123	0.1132		0.1076	0.107	0.1073
89	0.0962	0.0971	0.0964			0.1171	0.1126	0.1132		0.1077	0.1076	0.1089
89.1667	0.0962	0.0974	0.0962			0.117	0.1126	0.1131		0.1076	0.1074	0.1075
89.3333	0.0965	0.0974	0.0967			0.1173	0.1125	0.1133		0.1078	0.1076	0.1077
89.5	0.0965	0.0975	0.0966			0.1173	0.1126	0.1134		0.1081	0.1075	0.1079
89.6667	0.0964	0.0974	0.0964			0.1174	0.1128	0.1139		0.108	0.1077	0.1079
89.8333	0.0966	0.0975	0.0966			0.1173	0.1132	0.1139		0.1084	0.1078	0.1082
90	0.0964	0.0976	0.0966			0.1176	0.1134	0.1138		0.1083	0.1081	0.1084
90.1667	0.0966	0.0975	0.0965			0.1175	0.1131	0.1143		0.1083	0.1081	0.1084
90.3333	0.0964	0.0976	0.0968			0.1177	0.1131	0.1138		0.1081	0.1082	0.1083

## Sheet: Figure 2F
	5 uL
Time (min)	A2	B2	C2
0	0.6422	0.6431	0.6413
10	0.7123	0.71	0.706
20	0.7669	0.771	0.7592
30	0.8041	0.8108	0.7967
40	0.8417	0.8551	0.841
50	0.8827	0.8885	0.8727
60	0.9165	0.92	0.9059
70	0.9465	0.9596	0.9391
80	0.9831	0.9896	0.9637
90	1.0178	1.0215	1.0019
100	1.049	1.0573	1.0346
110	1.0723	1.0929	1.0603
120	1.0963	1.1219	1.0803
130	1.1068	1.1339	1.0954
140	1.1311	1.1495	1.1059
150	1.1302	1.163	1.1239
160	1.1337	1.1547	1.1154
160.167	1.1837	1.1869	1.1219
160.333	1.1761	1.1892	1.1602
160.5	1.2291	1.2327	1.1776
160.667	1.2116	1.2699	1.1903
160.833	1.2132	1.2656	1.2103
161	1.2383	1.2545	1.2248
161.167	1.2425	1.2523	1.2365
161.333	1.2569	1.2696	1.271
161.5	1.2615	1.2667	1.2895
161.667	1.2758	1.27	1.2459
161.833	1.2774	1.2681	1.2714
162	1.2767	1.2668	1.2382
162.167	1.2841	1.283	1.2405
162.333	1.2903	1.2887	1.2568
162.5	1.2921	1.2953	1.2582
162.667	1.2991	1.3037	1.2569
162.833	1.3076	1.3125	1.2656
163	1.3154	1.3218	1.2765
163.167	1.3173	1.3308	1.2765
163.333	1.328	1.3474	1.2849
163.5	1.3313	1.3477	1.2892
163.667	1.3359	1.359	1.2972
163.833	1.3428	1.3632	1.304
164	1.3523	1.3726	1.3121
164.167	1.3581	1.3835	1.3263
164.333	1.3648	1.3897	1.3217
164.5	1.3715	1.3942	1.3303
164.667	1.3816	1.4038	1.3345
164.833	1.3869	1.4109	1.3438
165	1.3948	1.4293	1.3484
165.167	1.3951	1.4281	1.3536
165.333	1.4034	1.436	1.3586
165.5	1.4082	1.4442	1.3619
165.667	1.4161	1.4475	1.3701
165.833	1.4221	1.4559	1.3726
166	1.4234	1.4577	1.377
166.167	1.429	1.4658	1.386
166.333	1.4341	1.4687	1.3857
166.5	1.4411	1.4804	1.3914
166.667	1.4501	1.4943	1.4005
166.833	1.4512	1.4873	1.4017
167	1.4616	1.4993	1.4058
167.167	1.4647	1.5089	1.4134
167.333	1.4705	1.5177	1.4155
167.5	1.479	1.5363	1.4215
167.667	1.4811	1.5378	1.4215
167.833	1.4825	1.5323	1.4271
168	1.4898	1.5373	1.4298
168.167	1.495	1.5378	1.43
168.333	1.5021	1.547	1.4384
168.5	1.5043	1.5476	1.437
168.667	1.5064	1.5527	1.4413
168.833	1.5061	1.5522	1.4478
169	1.5091	1.569	1.4463
169.167	1.5145	1.57	1.4459
169.333	1.5175	1.5685	1.4519
169.5	1.5238	1.572	1.4565
169.667	1.5251	1.5921	1.4574
169.833	1.5303	1.5895	1.4618
170	1.5274	1.5824	1.4595
170.167	1.5415	1.6011	1.4665
170.333	1.5376	1.594	1.4695
170.5	1.5394	1.5927	1.4702
170.667	1.5389	1.5919	1.4686
170.833	1.5429	1.5989	1.4767
171	1.5459	1.6032	1.4753
171.167	1.5498	1.6116	1.4773
171.333	1.549	1.6103	1.4787
171.5	1.5546	1.6175	1.482
171.667	1.5522	1.6158	1.4848
171.833	1.554	1.6115	1.4844
172	1.5581	1.6207	1.4916
172.167	1.5585	1.6301	1.489
172.333	1.563	1.6267	1.4883
172.5	1.5679	1.632	1.4928
172.667	1.5647	1.6287	1.4934
172.833	1.5724	1.6349	1.497
173	1.5711	1.6313	1.4971
173.167	1.5721	1.6404	1.5031
173.333	1.5753	1.6428	1.5004
173.5	1.5798	1.646	1.5023
173.667	1.5815	1.6473	1.5028
173.833	1.5807	1.6461	1.5036
174	1.5855	1.6462	1.5042
174.167	1.5851	1.6481	1.5049
174.333	1.5865	1.6505	1.5049
