# Supplementary material for: Photoswitchable gating of non-equilibrium enzymatic feedback in chemically communicating polymersome nanoreactors
Source: Nat Chem. 2022 Nov 7;15(1):110–8. doi: 10.1038/s41557-022-01062-4 (PMC9836937; doi:10.1038/s41557-022-01062-4)
Supplement: Source Data Fig. 3 — Absorbance data, statistical source data. [file 41557_2022_1062_MOESM3_ESM.xlsx]

## Sheet: Figure 3C - orange trace
cycle 1						cycle 2 - free urease addition
Time (min)	A2	B2	C2			Time (min)	A2	B2	C2
0	1.5408	1.4231	1.4663			41	0.5294	0.4536	0.489
0.166667	1.5069	1.3759	1.4321			41.1667	0.5256	0.459	0.484
0.333333	1.436	1.3234	1.382			41.3333	0.5257	0.4567	0.4858
0.5	1.4119	1.2963	1.3509			41.5	0.5212	0.4536	0.4811
0.666667	1.3922	1.2614	1.3343			41.6667	0.5216	0.4508	0.4798
0.833333	1.3523	1.2031	1.3082			41.8333	0.5205	0.4495	0.4787
1	1.3131	1.1841	1.2807			42	0.52	0.4511	0.4787
1.16667	1.2902	1.1594	1.2482			42.1667	0.5178	0.4477	0.4782
1.33333	1.2673	1.1386	1.2187			42.3333	0.5173	0.4501	0.4787
1.5	1.2476	1.1097	1.1876			42.5	0.5186	0.4488	0.4776
1.66667	1.2264	1.0801	1.1536			42.6667	0.5193	0.4477	0.4757
1.83333	1.1982	1.0568	1.1217			42.8333	0.5221	0.4487	0.4748
2	1.1763	1.0345	1.093			43	0.5198	0.4479	0.4774
2.16667	1.1503	1.0105	1.0665			43.1667	0.5179	0.4494	0.4788
2.33333	1.1308	0.9848	1.0409			43.3333	0.5204	0.4491	0.4779
2.5	1.1045	0.9607	1.0132			43.5	0.5177	0.4491	0.478
2.66667	1.081	0.9398	0.99			43.6667	0.52	0.4486	0.4781
2.83333	1.0582	0.917	0.9707			43.8333	0.5176	0.4495	0.476
3	1.0316	0.8951	0.9505			44	0.5228	0.4492	0.4781
3.16667	1.0095	0.876	0.9306			44.1667	0.5195	0.4486	0.4781
3.33333	0.9845	0.8584	0.9089			44.3333	0.5214	0.4514	0.4805
3.5	0.9555	0.8388	0.8896			44.5	0.5188	0.4481	0.4774
3.66667	0.9334	0.8137	0.8711			44.6667	0.5192	0.4481	0.479
3.83333	0.9126	0.7903	0.8511			44.8333	0.52	0.4502	0.4798
4	0.8893	0.7716	0.8312			45	0.5195	0.45	0.48
4.16667	0.8707	0.7515	0.8152			45.1667	0.5194	0.451	0.4802
4.33333	0.8535	0.7338	0.7961			45.3333	0.5195	0.4484	0.479
4.5	0.8369	0.7197	0.7804			45.5	0.5196	0.4502	0.4779
4.66667	0.8195	0.7014	0.7619			45.6667	0.5189	0.4505	0.4814
4.83333	0.8043	0.6923	0.7457			45.8333	0.5198	0.4474	0.4778
5	0.7879	0.6789	0.731			46	0.52	0.451	0.481
5.16667	0.776	0.6668	0.7175			46.1667	0.5229	0.4534	0.4792
5.33333	0.7635	0.657	0.7014			46.3333	0.5173	0.45	0.4801
5.5	0.7503	0.6478	0.6859			46.5	0.5161	0.4508	0.4801
5.66667	0.737	0.6349	0.6704			46.6667	0.5187	0.4512	0.4821
5.83333	0.7283	0.6243	0.6655			46.8333	0.5202	0.4507	0.4798
6	0.7171	0.6133	0.6544			47	0.522	0.4538	0.4797
6.16667	0.7064	0.6039	0.6481			47.1667	0.5197	0.4511	0.4797
6.33333	0.6943	0.5948	0.6379			47.3333	0.5199	0.4511	0.4829
6.5	0.6873	0.5897	0.6278			47.5	0.5191	0.4534	0.4791
6.66667	0.6778	0.5776	0.6195			47.6667	0.519	0.4514	0.48
6.83333	0.6664	0.5703	0.61			47.8333	0.5205	0.4519	0.4802
7	0.6578	0.5647	0.6057			48	0.5195	0.4519	0.482
7.16667	0.65	0.5567	0.5972			48.1667	0.5186	0.4527	0.4825
7.33333	0.645	0.5519	0.5867			48.3333	0.5185	0.4525	0.4805
7.5	0.6359	0.5474	0.581			48.5	0.5199	0.45	0.4814
7.66667	0.6343	0.5399	0.5784			48.6667	0.5186	0.4526	0.4801
7.83333	0.6287	0.5367	0.5734			48.8333	0.5188	0.4524	0.4801
8	0.6204	0.5297	0.57			49	0.5207	0.449	0.4812
8.16667	0.6181	0.5284	0.5611			49.1667	0.5187	0.4517	0.4798
8.33333	0.6116	0.525	0.5572			49.3333	0.5192	0.4514	0.4824
8.5	0.6053	0.5226	0.5551			49.5	0.5165	0.4512	0.4813
8.66667	0.6037	0.5177	0.5499			49.6667	0.5189	0.4527	0.4821
8.83333	0.5981	0.5123	0.5488			49.8333	0.5201	0.4532	0.4813
9	0.5926	0.5112	0.5445			50	0.5216	0.4504	0.4813
9.16667	0.5892	0.5053	0.5412			50.1667	0.5203	0.4528	0.4807
9.33333	0.5872	0.5045	0.5373			50.3333	0.5192	0.4506	0.4816
9.5	0.5842	0.503	0.5347			50.5	0.5211	0.4514	0.4825
9.66667	0.5829	0.5013	0.5296			50.6667	0.5195	0.4533	0.4815
9.83333	0.5771	0.4998	0.5296			50.8333	0.5198	0.4519	0.4784
10	0.5738	0.4972	0.5242			51	0.5223	0.4506	0.4812
10.1667	0.5702	0.494	0.5254			51.1667	0.5195	0.4521	0.4808
10.3333	0.5682	0.4935	0.5224			51.3333	0.5209	0.4513	0.4818
10.5	0.5683	0.491	0.5208			51.5	0.519	0.4517	0.479
10.6667	0.5652	0.4912	0.5176			51.6667	0.5175	0.4518	0.4794
10.8333	0.5611	0.4876	0.5172			51.8333	0.5206	0.4519	0.4806
11	0.5612	0.4872	0.5155			52	0.5217	0.452	0.481
11.1667	0.5578	0.4837	0.5147			52.1667	0.5195	0.451	0.4806
11.3333	0.5551	0.4841	0.5126			52.3333	0.5199	0.4517	0.4802
11.5	0.5529	0.4858	0.5104			52.5	0.5183	0.4508	0.4812
11.6667	0.5528	0.485	0.5121			52.6667	0.5171	0.4523	0.4793
11.8333	0.5548	0.4806	0.5095			52.8333	0.5214	0.4521	0.4802
12	0.5519	0.48	0.5092			53	0.52	0.4518	0.4819
12.1667	0.5494	0.4779	0.5092			53.1667	0.5195	0.4529	0.4808
12.3333	0.5491	0.4771	0.5064			53.3333	0.5195	0.4532	0.4804
12.5	0.5498	0.4747	0.5054			53.5	0.5196	0.4522	0.481
12.6667	0.5457	0.4768	0.5054			53.6667	0.5208	0.454	0.4804
12.8333	0.546	0.4768	0.5055			53.8333	0.5218	0.4525	0.4801
13	0.5456	0.4749	0.5041			54	0.5217	0.4538	0.4807
13.1667	0.5452	0.4756	0.5056			54.1667	0.5214	0.4532	0.4809
13.3333	0.5431	0.4737	0.5035			54.3333	0.5221	0.4525	0.4812
13.5	0.5436	0.4744	0.5022			54.5	0.5202	0.4528	0.4819
13.6667	0.5433	0.4726	0.5028			54.6667	0.5215	0.4533	0.4806
13.8333	0.543	0.4752	0.5009			54.8333	0.5182	0.4533	0.4798
14	0.5414	0.4718	0.5024			55	0.5213	0.4529	0.4826
14.1667	0.5392	0.4719	0.5017			55.1667	0.5213	0.452	0.4805
14.3333	0.5422	0.4732	0.5001			55.3333	0.5222	0.4529	0.4803
14.5	0.5405	0.4723	0.4995			55.5	0.5211	0.4543	0.4823
14.6667	0.5411	0.4718	0.5005			55.6667	0.5204	0.4519	0.4811
14.8333	0.5392	0.4761	0.4978			55.8333	0.5175	0.4534	0.4799
15	0.5376	0.472	0.5004			56	0.5198	0.4536	0.4817
15.1667	0.538	0.4717	0.4968			56.1667	0.5208	0.4526	0.4798
15.3333	0.5387	0.469	0.4993			56.3333	0.5207	0.4527	0.4792
15.5	0.5363	0.4702	0.4983			56.5	0.5208	0.4516	0.4797
15.6667	0.5363	0.4712	0.4987			56.6667	0.5217	0.4533	0.4814
15.8333	0.5377	0.4696	0.499			56.8333	0.522	0.4546	0.4834
16	0.5351	0.4708	0.498			57	0.5201	0.4542	0.4799
16.1667	0.5394	0.4682	0.4981			57.1667	0.5199	0.4541	0.4809
16.3333	0.5358	0.4713	0.4968			57.3333	0.5197	0.4531	0.4826
16.5	0.5366	0.4708	0.4974			57.5	0.5195	0.4565	0.4819
16.6667	0.5399	0.4711	0.497			57.6667	0.5217	0.4526	0.4804
16.8333	0.5372	0.4711	0.4969			57.8333	0.5216	0.4536	0.4811
17	0.5358	0.4704	0.4965			58	0.521	0.4553	0.4831
17.1667	0.5371	0.4725	0.4943			58.1667	0.5175	0.4548	0.4814
17.3333	0.5346	0.4692	0.495			58.3333	0.5212	0.4547	0.4798
17.5	0.5362	0.4695	0.4961			58.5	0.519	0.4547	0.4804
17.6667	0.5367	0.4705	0.4972			58.6667	0.5205	0.455	0.4794
17.8333	0.5378	0.47	0.4951			58.8333	0.5189	0.4547	0.4803
18	0.5362	0.4716	0.4947			59	0.5209	0.4542	0.4811
18.1667	0.5348	0.4682	0.4957			59.1667	0.5214	0.4537	0.4812
18.3333	0.5371	0.4677	0.4955			59.3333	0.5198	0.4541	0.4811
18.5	0.5355	0.4683	0.4968			59.5	0.5211	0.4557	0.4811
18.6667	0.537	0.469	0.4965			59.6667	0.5209	0.4556	0.4788
18.8333	0.5361	0.4712	0.4994			59.8333	0.5247	0.4559	0.4819
19	0.534	0.4707	0.4952			60	0.5213	0.4549	0.4808
19.1667	0.5355	0.4686	0.4928			60.1667	0.5216	0.4531	0.4798
19.3333	0.5352	0.4693	0.4957			60.3333	0.5224	0.4539	0.4841
19.5	0.5343	0.4686	0.4953			60.5	0.5207	0.4564	0.4826
19.6667	0.5375	0.4698	0.4937			60.6667	0.5204	0.4547	0.4814
19.8333	0.5364	0.4712	0.4935			60.8333	0.5216	0.453	0.4805
20	0.5383	0.4683	0.4953			61	0.5219	0.4546	0.4817
20.1667	0.5358	0.4682	0.4963			61.1667	0.5214	0.4545	0.4794
20.3333	0.5344	0.4696	0.4943			61.3333	0.5208	0.4547	0.4813
20.5	0.5344	0.4708	0.4943			61.5	0.5217	0.456	0.48
20.6667	0.5369	0.4685	0.4935			61.6667	0.5242	0.4554	0.4791
20.8333	0.5334	0.4713	0.4964			61.8333	0.523	0.4535	0.4794
21	0.5351	0.4679	0.4979			62	0.5233	0.4543	0.4775
21.1667	0.5315	0.4688	0.4964			62.1667	0.5233	0.4553	0.4829
21.3333	0.5354	0.4674	0.4947			62.3333	0.5213	0.4545	0.4812
21.5	0.5366	0.4686	0.4945			62.5	0.5238	0.4545	0.4801
21.6667	0.5338	0.4709	0.4965			62.6667	0.5209	0.4554	0.4797
21.8333	0.5336	0.4676	0.4948			62.8333	0.524	0.4581	0.4786
22	0.5356	0.4689	0.495			63	0.5214	0.4558	0.4795
22.1667	0.5347	0.4702	0.4965
22.3333	0.5319	0.4703	0.497
22.5	0.535	0.4708	0.4966
22.6667	0.5351	0.4701	0.4949
22.8333	0.5364	0.4698	0.4951
23	0.5358	0.4688	0.4949
23.1667	0.5337	0.4671	0.4922
23.3333	0.5366	0.4687	0.4952
23.5	0.5329	0.4682	0.4938
23.6667	0.5343	0.4693	0.4952
23.8333	0.5361	0.4697	0.4951
24	0.5378	0.4686	0.4931
24.1667	0.5374	0.4695	0.4977
24.3333	0.5331	0.4697	0.4947
24.5	0.5339	0.4715	0.4957
24.6667	0.5334	0.4686	0.4965
24.8333	0.5359	0.4705	0.494
25	0.5342	0.4697	0.4959
25.1667	0.5353	0.4688	0.4982
25.3333	0.5355	0.4692	0.4944
25.5	0.5322	0.4699	0.4939
25.6667	0.5373	0.4719	0.4959
25.8333	0.5363	0.4702	0.4954
26	0.5358	0.47	0.4962
26.1667	0.5346	0.4689	0.4975
26.3333	0.535	0.4708	0.4967
26.5	0.5338	0.4688	0.4948
26.6667	0.5353	0.471	0.4962
26.8333	0.5371	0.4693	0.4956
27	0.5374	0.4729	0.4943
27.1667	0.5371	0.4717	0.4948
27.3333	0.5327	0.4699	0.498
27.5	0.5354	0.4694	0.4954
27.6667	0.5381	0.4718	0.494
27.8333	0.5338	0.4714	0.4953
28	0.537	0.471	0.4949
28.1667	0.5356	0.4685	0.4968
28.3333	0.5344	0.4713	0.4959
28.5	0.5366	0.4684	0.497
28.6667	0.538	0.4724	0.4959
28.8333	0.5359	0.4703	0.496
29	0.5379	0.4695	0.497
29.1667	0.536	0.4702	0.4953
29.3333	0.5371	0.4689	0.4974
29.5	0.5347	0.47	0.499
29.6667	0.5377	0.4698	0.4968
29.8333	0.5379	0.4695	0.4948
30	0.5382	0.4728	0.4971
30.1667	0.533	0.4706	0.4973
30.3333	0.539	0.4723	0.4976
30.5	0.5358	0.4696	0.4955
30.6667	0.5363	0.471	0.4957
30.8333	0.5355	0.4716	0.4969
31	0.5357	0.4698	0.4983
31.1667	0.5362	0.4708	0.4956
31.3333	0.5367	0.4712	0.497
31.5	0.5375	0.4696	0.4968
31.6667	0.5368	0.47	0.4979
31.8333	0.5364	0.4718	0.4981
32	0.5352	0.4725	0.4978
32.1667	0.5386	0.4719	0.4972
32.3333	0.5365	0.4709	0.5003
32.5	0.536	0.4704	0.4975
32.6667	0.535	0.4708	0.4991
32.8333	0.5367	0.4697	0.4971
33	0.5384	0.4722	0.4953
33.1667	0.542	0.4695	0.4956
33.3333	0.5374	0.4703	0.4973
33.5	0.5369	0.4705	0.4977
33.6667	0.5349	0.4697	0.4966
33.8333	0.5371	0.47	0.4971
34	0.5377	0.4729	0.498
34.1667	0.5379	0.4728	0.4989
34.3333	0.5383	0.4732	0.4972
34.5	0.5365	0.4714	0.4982
34.6667	0.5429	0.473	0.5014
34.8333	0.5416	0.4721	0.4996
35	0.5383	0.4741	0.4991
35.1667	0.5353	0.4709	0.4963
35.3333	0.5377	0.4741	0.4993
35.5	0.5385	0.4733	0.4975
35.6667	0.5383	0.4698	0.5003
35.8333	0.5355	0.4722	0.5001
36	0.5388	0.4718	0.5007
36.1667	0.5379	0.4715	0.5003
36.3333	0.5384	0.4719	0.4974
36.5	0.5389	0.4716	0.4993
36.6667	0.5396	0.4716	0.4981
36.8333	0.5376	0.4705	0.4996
37	0.5407	0.4727	0.5001
37.1667	0.5381	0.4744	0.5008
37.3333	0.5411	0.4724	0.4993
37.5	0.5419	0.4744	0.5017
37.6667	0.5363	0.4723	0.502
37.8333	0.5391	0.4729	0.4983
38	0.5396	0.4753	0.4997
38.1667	0.5396	0.4716	0.5003
38.3333	0.5416	0.4738	0.5014
38.5	0.5402	0.4748	0.4986
38.6667	0.5413	0.4775	0.5
38.8333	0.5394	0.4727	0.4992
39	0.5406	0.4734	0.5012
39.1667	0.539	0.4747	0.5003
39.3333	0.5402	0.474	0.4984
39.5	0.5393	0.4731	0.4994
39.6667	0.5401	0.4732	0.5012
39.8333	0.541	0.4726	0.4988
40	0.5412	0.472	0.5027
40.1667	0.5417	0.4728	0.5007
40.3333	0.5418	0.4767	0.5011
40.5	0.5405	0.4759	0.5007
40.6667	0.5411	0.4741	0.5003
40.8333	0.5401	0.4749	0.5019

## Sheet: Figure 3C - black trace
							2nd cycle (after addition of acetic acid)
	Time (min)	A1	B1	C1		Time (min)	A1	B1	C1
	0	1.3998	1.3447	1.2834		17.5	1.1608	1.1569	1.0839
	0.166667	1.3644	1.3142	1.2687		17.6667	1.0323	1.024	0.9747
	0.333333	1.3377	1.3239	1.2357		17.8333	0.9883	0.9898	0.9324
	0.5	1.3391	1.2921	1.2003		18	0.9643	0.9715	0.8978
	0.666667	1.3192	1.2462	1.1145		18.1667	0.9487	0.958	0.8841
	0.833333	1.2781	1.1854	1.0569		18.3333	0.9361	0.9423	0.8711
	1	1.2283	1.1399	1.0528		18.5	0.9289	0.9303	0.8608
	1.16667	1.1325	1.1371	1.0448		18.6667	0.9261	0.919	0.8495
	1.33333	1.1396	1.1278	1.0345		18.8333	0.9132	0.9069	0.8382
	1.5	1.1442	1.1314	1.013		19	0.8974	0.8968	0.826
	1.66667	1.136	1.122	0.9862		19.1667	0.8838	0.8862	0.814
	1.83333	1.1205	1.1018	0.9621		19.3333	0.8737	0.8744	0.8054
	2	1.0947	1.078	0.9477		19.5	0.8635	0.8613	0.7913
	2.16667	1.0639	1.0483	0.9324		19.6667	0.8504	0.8531	0.7771
	2.33333	1.0384	1.0316	0.9096		19.8333	0.8379	0.8399	0.7678
	2.5	1.0315	1.0102	0.89		20	0.8247	0.8279	0.7589
	2.66667	1.0379	0.9915	0.8647		20.1667	0.8145	0.814	0.7487
	2.83333	1.0353	0.9725	0.846		20.3333	0.8064	0.8055	0.7369
	3	1.0238	0.9498	0.8316		20.5	0.7955	0.7958	0.7281
	3.16667	1.0003	0.9248	0.8187		20.6667	0.7861	0.7876	0.72
	3.33333	0.9756	0.9003	0.8021		20.8333	0.7759	0.7737	0.7115
	3.5	0.9521	0.8814	0.7911		21	0.7673	0.7674	0.7007
	3.66667	0.9371	0.8655	0.7796		21.1667	0.7582	0.7548	0.6964
	3.83333	0.9201	0.8483	0.7677		21.3333	0.7489	0.7492	0.6856
	4	0.9037	0.8302	0.7554		21.5	0.7414	0.7369	0.6766
	4.16667	0.8887	0.8198	0.7469		21.6667	0.7357	0.7294	0.6741
	4.33333	0.8749	0.8099	0.7356		21.8333	0.724	0.7209	0.6657
	4.5	0.8563	0.7979	0.7221		22	0.7185	0.7138	0.6609
	4.66667	0.8389	0.7867	0.7137		22.1667	0.7098	0.7054	0.6522
	4.83333	0.8181	0.776	0.7013		22.3333	0.7058	0.7002	0.6471
	5	0.8085	0.7642	0.6888		22.5	0.699	0.6917	0.6442
	5.16667	0.7962	0.7563	0.6847		22.6667	0.6915	0.6889	0.6383
	5.33333	0.7845	0.7443	0.6726		22.8333	0.6873	0.6836	0.633
	5.5	0.772	0.7338	0.6642		23	0.6812	0.6733	0.6295
	5.66667	0.7625	0.7245	0.6556		23.1667	0.6743	0.6678	0.6208
	5.83333	0.7452	0.7147	0.6474		23.3333	0.6688	0.6632	0.6195
	6	0.7323	0.7085	0.6407		23.5	0.6657	0.6572	0.6145
	6.16667	0.7221	0.6978	0.6333		23.6667	0.6593	0.6538	0.6121
	6.33333	0.7041	0.6884	0.6269		23.8333	0.655	0.6477	0.6062
	6.5	0.6968	0.6835	0.6215		24	0.6537	0.6452	0.6027
	6.66667	0.6854	0.6757	0.6176		24.1667	0.6458	0.6388	0.5996
	6.83333	0.6764	0.6644	0.6108		24.3333	0.6437	0.6321	0.5976
	7	0.6695	0.6594	0.6063		24.5	0.6394	0.6295	0.5961
	7.16667	0.6613	0.6503	0.6016		24.6667	0.6339	0.6246	0.5902
	7.33333	0.6501	0.642	0.5988		24.8333	0.6314	0.6241	0.5871
	7.5	0.6457	0.636	0.5929		25	0.626	0.6217	0.5861
	7.66667	0.6371	0.6288	0.59		25.1667	0.6234	0.6129	0.5833
	7.83333	0.6312	0.6229	0.585		25.3333	0.619	0.6146	0.5841
	8	0.6266	0.6141	0.5835		25.5	0.6175	0.6105	0.5812
	8.16667	0.6236	0.6118	0.5789		25.6667	0.6144	0.6055	0.5769
	8.33333	0.6155	0.6058	0.576		25.8333	0.6116	0.604	0.5758
	8.5	0.6114	0.6013	0.5742		26	0.6094	0.6008	0.5744
	8.66667	0.6039	0.5947	0.5705		26.1667	0.6075	0.5993	0.5731
	8.83333	0.6006	0.5909	0.5665		26.3333	0.6062	0.5943	0.5711
	9	0.5969	0.586	0.5671		26.5	0.6017	0.5944	0.5701
	9.16667	0.5922	0.5825	0.5636		26.6667	0.6005	0.5914	0.5657
	9.33333	0.5884	0.5803	0.5622		26.8333	0.5976	0.5907	0.5664
	9.5	0.5816	0.5763	0.5587		27	0.5948	0.5867	0.5649
	9.66667	0.5815	0.5726	0.5589		27.1667	0.5931	0.5864	0.5671
	9.83333	0.5794	0.5682	0.5561		27.3333	0.591	0.5818	0.5653
	10	0.5764	0.5701	0.5537		27.5	0.5933	0.5825	0.5629
	10.1667	0.5781	0.5645	0.5548		27.6667	0.5883	0.5826	0.5598
	10.3333	0.5736	0.562	0.5495		27.8333	0.5841	0.5795	0.5629
	10.5	0.569	0.5595	0.5503		28	0.586	0.5752	0.5583
	10.6667	0.571	0.5577	0.5469		28.1667	0.5826	0.5764	0.559
	10.8333	0.5657	0.5581	0.5494		28.3333	0.583	0.5722	0.5584
	11	0.5636	0.554	0.5457		28.5	0.5829	0.5749	0.5539
	11.1667	0.5624	0.557	0.5443		28.6667	0.5785	0.5719	0.5567
	11.3333	0.5597	0.5542	0.5439		28.8333	0.5766	0.5701	0.5583
	11.5	0.5613	0.5516	0.5422		29	0.5779	0.5682	0.557
	11.6667	0.5585	0.5505	0.544		29.1667	0.5776	0.5704	0.554
	11.8333	0.5569	0.5493	0.5424		29.3333	0.5762	0.5674	0.5536
	12	0.5574	0.5489	0.5385		29.5	0.5762	0.5671	0.5527
	12.1667	0.5538	0.5507	0.5396		29.6667	0.5733	0.5675	0.5522
	12.3333	0.5526	0.5475	0.5361		29.8333	0.5756	0.5661	0.5525
	12.5	0.5517	0.545	0.5377		30	0.5752	0.5643	0.5504
	12.6667	0.553	0.5463	0.5376		30.1667	0.5732	0.5636	0.5509
	12.8333	0.5505	0.5426	0.5386		30.3333	0.5708	0.5639	0.549
	13	0.5501	0.5456	0.5358		30.5	0.5716	0.56	0.5489
	13.1667	0.5474	0.546	0.536		30.6667	0.5675	0.5606	0.548
	13.3333	0.5504	0.5439	0.5339		30.8333	0.5664	0.5637	0.5502
	13.5	0.5476	0.5425	0.5386		31	0.5669	0.5598	0.5479
	13.6667	0.5476	0.542	0.5366		31.1667	0.5681	0.5568	0.5497
	13.8333	0.5469	0.5404	0.5329		31.3333	0.5669	0.5562	0.5489
	14	0.547	0.5412	0.5367		31.5	0.5645	0.56	0.5469
	14.1667	0.5454	0.5377	0.5342		31.6667	0.5661	0.5588	0.5509
	14.3333	0.5451	0.5419	0.535		31.8333	0.5656	0.5553	0.5479
	14.5	0.5447	0.5386	0.5367		32	0.565	0.5591	0.5481
	14.6667	0.5483	0.54	0.5348		32.1667	0.5636	0.5568	0.5431
	14.8333	0.5454	0.5384	0.5334		32.3333	0.5629	0.5552	0.5453
	15	0.5456	0.538	0.5368		32.5	0.5625	0.5545	0.5464
	15.1667	0.5454	0.5391	0.5318		32.6667	0.5624	0.555	0.5454
	15.3333	0.5449	0.5378	0.531		32.8333	0.5623	0.5584	0.5429
	15.5	0.5433	0.5398	0.5326		33	0.5593	0.5559	0.5442
	15.6667	0.5444	0.543	0.5332		33.1667	0.5617	0.5523	0.547
	15.8333	0.5442	0.535	0.5332		33.3333	0.5599	0.5526	0.5439
	16	0.5452	0.5383	0.5293		33.5	0.5571	0.5531	0.5437
	16.1667	0.5438	0.5339	0.5304		33.6667	0.559	0.552	0.5445
	16.3333	0.5424	0.5363	0.5303		33.8333	0.558	0.5513	0.5444
	16.5	0.5415	0.5377	0.5329		34	0.5574	0.552	0.5444
	16.6667	0.5441	0.5379	0.5348		34.1667	0.5578	0.5503	0.5425
	16.8333	0.5442	0.537	0.5336		34.3333	0.5589	0.5529	0.5465
	17	0.5419	0.5378	0.5313		34.5	0.5575	0.5535	0.5447
	17.1667	0.5458	0.5344	0.5312		34.6667	0.5598	0.5502	0.5438
	17.3333	0.5408	0.5369	0.5296		34.8333	0.5593	0.5514	0.5458
						35	0.5581	0.5518	0.5446
						35.1667	0.5569	0.5502	0.5436
						35.3333	0.5566	0.5513	0.5426
						35.5	0.5563	0.5508	0.5421
						35.6667	0.5569	0.5524	0.5405
						35.8333	0.5571	0.5498	0.5463
						36	0.5573	0.5515	0.5431
						36.1667	0.555	0.5463	0.5418
						36.3333	0.5551	0.5486	0.5418
						36.5	0.5555	0.5497	0.5426
						36.6667	0.554	0.5472	0.5448
						36.8333	0.557	0.5483	0.5441
						37	0.5573	0.5484	0.5433
						37.1667	0.5546	0.5499	0.5393
						37.3333	0.5521	0.548	0.5425
						37.5	0.5571	0.5485	0.5427
						37.6667	0.5574	0.5469	0.5435
						37.8333	0.5549	0.55	0.5425
						38	0.5546	0.5474	0.5409
						38.1667	0.5568	0.5482	0.541
						38.3333	0.5551	0.549	0.5421
						38.5	0.5567	0.5474	0.5426
						38.6667	0.5534	0.5461	0.5403
						38.8333	0.5519	0.5473	0.541
						39	0.5531	0.549	0.5411
						39.1667	0.5529	0.5483	0.5413
						39.3333	0.5535	0.5483	0.5406
						39.5	0.5534	0.547	0.5418
						39.6667	0.5547	0.5473	0.541
						39.8333	0.5526	0.5485	0.5418
						40	0.5516	0.5469	0.5403
						40.1667	0.5523	0.549	0.54
						40.3333	0.5549	0.548	0.5403
						40.5	0.5519	0.5434	0.5406
						40.6667	0.5522	0.5451	0.5434
						40.8333	0.5529	0.5468	0.545
						41	0.5523	0.5482	0.5428
						41.1667	0.5519	0.5476	0.5429
						41.3333	0.5517	0.5451	0.5404
						41.5	0.5525	0.5466	0.5427
						41.6667	0.5527	0.5465	0.5406
						41.8333	0.5548	0.549	0.5416
						42	0.5534	0.5477	0.5412
						42.1667	0.553	0.5463	0.5433
		1.3	1

## Sheet: Figure 3D
						2nd cycle (after addition of acetic acid)
	Absorbance					Absorbance
Time (min)	A1	B1	C1		Time (min)	A1	B1	C1
0	1.3998	1.3447	1.2834		17.5	1.1608	1.1569	1.0839
0.166667	1.3644	1.3142	1.2687		17.6667	1.0323	1.024	0.9747
0.333333	1.3377	1.3239	1.2357		17.8333	0.9883	0.9898	0.9324
0.5	1.3391	1.2921	1.2003		18	0.9643	0.9715	0.8978
0.666667	1.3192	1.2462	1.1145		18.1667	0.9487	0.958	0.8841
0.833333	1.2781	1.1854	1.0569		18.3333	0.9361	0.9423	0.8711
1	1.2283	1.1399	1.0528		18.5	0.9289	0.9303	0.8608
1.16667	1.1325	1.1371	1.0448		18.6667	0.9261	0.919	0.8495
1.33333	1.1396	1.1278	1.0345		18.8333	0.9132	0.9069	0.8382
1.5	1.1442	1.1314	1.013		19	0.8974	0.8968	0.826
1.66667	1.136	1.122	0.9862		19.1667	0.8838	0.8862	0.814
1.83333	1.1205	1.1018	0.9621		19.3333	0.8737	0.8744	0.8054
2	1.0947	1.078	0.9477		19.5	0.8635	0.8613	0.7913
2.16667	1.0639	1.0483	0.9324		19.6667	0.8504	0.8531	0.7771
2.33333	1.0384	1.0316	0.9096		19.8333	0.8379	0.8399	0.7678
2.5	1.0315	1.0102	0.89		20	0.8247	0.8279	0.7589
2.66667	1.0379	0.9915	0.8647		20.1667	0.8145	0.814	0.7487
2.83333	1.0353	0.9725	0.846		20.3333	0.8064	0.8055	0.7369
3	1.0238	0.9498	0.8316		20.5	0.7955	0.7958	0.7281
3.16667	1.0003	0.9248	0.8187		20.6667	0.7861	0.7876	0.72
3.33333	0.9756	0.9003	0.8021		20.8333	0.7759	0.7737	0.7115
3.5	0.9521	0.8814	0.7911		21	0.7673	0.7674	0.7007
3.66667	0.9371	0.8655	0.7796		21.1667	0.7582	0.7548	0.6964
3.83333	0.9201	0.8483	0.7677		21.3333	0.7489	0.7492	0.6856
4	0.9037	0.8302	0.7554		21.5	0.7414	0.7369	0.6766
4.16667	0.8887	0.8198	0.7469		21.6667	0.7357	0.7294	0.6741
4.33333	0.8749	0.8099	0.7356		21.8333	0.724	0.7209	0.6657
4.5	0.8563	0.7979	0.7221		22	0.7185	0.7138	0.6609
4.66667	0.8389	0.7867	0.7137		22.1667	0.7098	0.7054	0.6522
4.83333	0.8181	0.776	0.7013		22.3333	0.7058	0.7002	0.6471
5	0.8085	0.7642	0.6888		22.5	0.699	0.6917	0.6442
5.16667	0.7962	0.7563	0.6847		22.6667	0.6915	0.6889	0.6383
5.33333	0.7845	0.7443	0.6726		22.8333	0.6873	0.6836	0.633
5.5	0.772	0.7338	0.6642		23	0.6812	0.6733	0.6295
5.66667	0.7625	0.7245	0.6556		23.1667	0.6743	0.6678	0.6208
5.83333	0.7452	0.7147	0.6474		23.3333	0.6688	0.6632	0.6195
6	0.7323	0.7085	0.6407		23.5	0.6657	0.6572	0.6145
6.16667	0.7221	0.6978	0.6333		23.6667	0.6593	0.6538	0.6121
6.33333	0.7041	0.6884	0.6269		23.8333	0.655	0.6477	0.6062
6.5	0.6968	0.6835	0.6215		24	0.6537	0.6452	0.6027
6.66667	0.6854	0.6757	0.6176		24.1667	0.6458	0.6388	0.5996
6.83333	0.6764	0.6644	0.6108		24.3333	0.6437	0.6321	0.5976
7	0.6695	0.6594	0.6063		24.5	0.6394	0.6295	0.5961
7.16667	0.6613	0.6503	0.6016		24.6667	0.6339	0.6246	0.5902
7.33333	0.6501	0.642	0.5988		24.8333	0.6314	0.6241	0.5871
7.5	0.6457	0.636	0.5929		25	0.626	0.6217	0.5861
7.66667	0.6371	0.6288	0.59		25.1667	0.6234	0.6129	0.5833
7.83333	0.6312	0.6229	0.585		25.3333	0.619	0.6146	0.5841
8	0.6266	0.6141	0.5835		25.5	0.6175	0.6105	0.5812
8.16667	0.6236	0.6118	0.5789		25.6667	0.6144	0.6055	0.5769
8.33333	0.6155	0.6058	0.576		25.8333	0.6116	0.604	0.5758
8.5	0.6114	0.6013	0.5742		26	0.6094	0.6008	0.5744
8.66667	0.6039	0.5947	0.5705		26.1667	0.6075	0.5993	0.5731
8.83333	0.6006	0.5909	0.5665		26.3333	0.6062	0.5943	0.5711
9	0.5969	0.586	0.5671		26.5	0.6017	0.5944	0.5701
9.16667	0.5922	0.5825	0.5636		26.6667	0.6005	0.5914	0.5657
9.33333	0.5884	0.5803	0.5622		26.8333	0.5976	0.5907	0.5664
9.5	0.5816	0.5763	0.5587		27	0.5948	0.5867	0.5649
9.66667	0.5815	0.5726	0.5589		27.1667	0.5931	0.5864	0.5671
9.83333	0.5794	0.5682	0.5561		27.3333	0.591	0.5818	0.5653
10	0.5764	0.5701	0.5537		27.5	0.5933	0.5825	0.5629
10.1667	0.5781	0.5645	0.5548		27.6667	0.5883	0.5826	0.5598
10.3333	0.5736	0.562	0.5495		27.8333	0.5841	0.5795	0.5629
10.5	0.569	0.5595	0.5503		28	0.586	0.5752	0.5583
10.6667	0.571	0.5577	0.5469		28.1667	0.5826	0.5764	0.559
10.8333	0.5657	0.5581	0.5494		28.3333	0.583	0.5722	0.5584
11	0.5636	0.554	0.5457		28.5	0.5829	0.5749	0.5539
11.1667	0.5624	0.557	0.5443		28.6667	0.5785	0.5719	0.5567
11.3333	0.5597	0.5542	0.5439		28.8333	0.5766	0.5701	0.5583
11.5	0.5613	0.5516	0.5422		29	0.5779	0.5682	0.557
11.6667	0.5585	0.5505	0.544		29.1667	0.5776	0.5704	0.554
11.8333	0.5569	0.5493	0.5424		29.3333	0.5762	0.5674	0.5536
12	0.5574	0.5489	0.5385		29.5	0.5762	0.5671	0.5527
12.1667	0.5538	0.5507	0.5396		29.6667	0.5733	0.5675	0.5522
12.3333	0.5526	0.5475	0.5361		29.8333	0.5756	0.5661	0.5525
12.5	0.5517	0.545	0.5377		30	0.5752	0.5643	0.5504
12.6667	0.553	0.5463	0.5376		30.1667	0.5732	0.5636	0.5509
12.8333	0.5505	0.5426	0.5386		30.3333	0.5708	0.5639	0.549
13	0.5501	0.5456	0.5358		30.5	0.5716	0.56	0.5489
13.1667	0.5474	0.546	0.536		30.6667	0.5675	0.5606	0.548
13.3333	0.5504	0.5439	0.5339		30.8333	0.5664	0.5637	0.5502
13.5	0.5476	0.5425	0.5386		31	0.5669	0.5598	0.5479
13.6667	0.5476	0.542	0.5366		31.1667	0.5681	0.5568	0.5497
13.8333	0.5469	0.5404	0.5329		31.3333	0.5669	0.5562	0.5489
14	0.547	0.5412	0.5367		31.5	0.5645	0.56	0.5469
14.1667	0.5454	0.5377	0.5342		31.6667	0.5661	0.5588	0.5509
14.3333	0.5451	0.5419	0.535		31.8333	0.5656	0.5553	0.5479
14.5	0.5447	0.5386	0.5367		32	0.565	0.5591	0.5481
14.6667	0.5483	0.54	0.5348		32.1667	0.5636	0.5568	0.5431
14.8333	0.5454	0.5384	0.5334		32.3333	0.5629	0.5552	0.5453
15	0.5456	0.538	0.5368		32.5	0.5625	0.5545	0.5464
15.1667	0.5454	0.5391	0.5318		32.6667	0.5624	0.555	0.5454
15.3333	0.5449	0.5378	0.531		32.8333	0.5623	0.5584	0.5429
15.5	0.5433	0.5398	0.5326		33	0.5593	0.5559	0.5442
15.6667	0.5444	0.543	0.5332		33.1667	0.5617	0.5523	0.547
15.8333	0.5442	0.535	0.5332		33.3333	0.5599	0.5526	0.5439
16	0.5452	0.5383	0.5293		33.5	0.5571	0.5531	0.5437
16.1667	0.5438	0.5339	0.5304		33.6667	0.559	0.552	0.5445
16.3333	0.5424	0.5363	0.5303		33.8333	0.558	0.5513	0.5444
16.5	0.5415	0.5377	0.5329		34	0.5574	0.552	0.5444
16.6667	0.5441	0.5379	0.5348		34.1667	0.5578	0.5503	0.5425
16.8333	0.5442	0.537	0.5336		34.3333	0.5589	0.5529	0.5465
17	0.5419	0.5378	0.5313		34.5	0.5575	0.5535	0.5447
17.1667	0.5458	0.5344	0.5312		34.6667	0.5598	0.5502	0.5438
17.3333	0.5408	0.5369	0.5296		34.8333	0.5593	0.5514	0.5458
					35	0.5581	0.5518	0.5446
					35.1667	0.5569	0.5502	0.5436
					35.3333	0.5566	0.5513	0.5426
					35.5	0.5563	0.5508	0.5421
					35.6667	0.5569	0.5524	0.5405
					35.8333	0.5571	0.5498	0.5463
					36	0.5573	0.5515	0.5431
					36.1667	0.555	0.5463	0.5418
					36.3333	0.5551	0.5486	0.5418
					36.5	0.5555	0.5497	0.5426
					36.6667	0.554	0.5472	0.5448
					36.8333	0.557	0.5483	0.5441
					37	0.5573	0.5484	0.5433
					37.1667	0.5546	0.5499	0.5393
					37.3333	0.5521	0.548	0.5425
					37.5	0.5571	0.5485	0.5427
					37.6667	0.5574	0.5469	0.5435
					37.8333	0.5549	0.55	0.5425
					38	0.5546	0.5474	0.5409
					38.1667	0.5568	0.5482	0.541
					38.3333	0.5551	0.549	0.5421
					38.5	0.5567	0.5474	0.5426
					38.6667	0.5534	0.5461	0.5403
					38.8333	0.5519	0.5473	0.541
					39	0.5531	0.549	0.5411
					39.1667	0.5529	0.5483	0.5413
					39.3333	0.5535	0.5483	0.5406
					39.5	0.5534	0.547	0.5418
					39.6667	0.5547	0.5473	0.541
					39.8333	0.5526	0.5485	0.5418
					40	0.5516	0.5469	0.5403
					40.1667	0.5523	0.549	0.54
					40.3333	0.5549	0.548	0.5403
					40.5	0.5519	0.5434	0.5406
					40.6667	0.5522	0.5451	0.5434
					40.8333	0.5529	0.5468	0.545
					41	0.5523	0.5482	0.5428
					41.1667	0.5519	0.5476	0.5429
					41.3333	0.5517	0.5451	0.5404
					41.5	0.5525	0.5466	0.5427
					41.6667	0.5527	0.5465	0.5406
					41.8333	0.5548	0.549	0.5416
					42	0.5534	0.5477	0.5412
					42.1667	0.553	0.5463	0.5433
	1.3	1
