# Supplementary material for: Photoswitchable gating of non-equilibrium enzymatic feedback in chemically communicating polymersome nanoreactors
Source: Nat Chem. 2022 Nov 7;15(1):110–8. doi: 10.1038/s41557-022-01062-4 (PMC9836937; doi:10.1038/s41557-022-01062-4)
Supplement: Source Data Fig. 4 — Absorbance data, statistical source data. [file 41557_2022_1062_MOESM4_ESM.xlsx]

## Sheet: Figure 4B
PU:DE 1:15, 1.49 mW cm-2					PU:DE 1:15, 0.76 mW cm-2					PU:DE 1:15, 0 mW cm-2
Time (min)	Absorbance 1	Absorbance 2	Absorbance 3		Time (min)	Absorbance 1	Absorbance 2	Absorbance 3		Time (min)	Absorbance 1	Absorbance 2	Absorbance 3
0	0.6697	0.6776	0.6667		0	0.6522	0.6511	0.6437		0	0.6392	0.6512	0.6385
10	0.7252	0.736	0.7267		10	0.6796	0.6858	0.6696		0.25	0.6419	0.6535	0.6375
20	0.7761	0.789	0.7795		20	0.703	0.7084	0.6904		0.5	0.6407	0.6547	0.6409
30	0.8196	0.8296	0.8086		30	0.7186	0.7336	0.7101		0.75	0.6421	0.6519	0.6404
40	0.8714	0.8751	0.856		40	0.7444	0.7538	0.727		1	0.6438	0.6522	0.6387
50	0.932	0.9088	0.8973		50	0.7587	0.7645	0.7461		1.25	0.6438	0.6543	0.6401
60	0.9435	0.9601	0.9454		60	0.7781	0.795	0.7689		1.5	0.6416	0.6527	0.6381
70	1.0043	1.0122	0.9805		70	0.8057	0.8225	0.7898		1.75	0.639	0.6507	0.6355
80	1.0449	1.0583	1.0099		80	0.8236	0.8406	0.8285		2	0.6417	0.6492	0.6373
90	1.0819	1.0829	1.0523		90	0.8481	0.8471	0.838		2.25	0.6407	0.6508	0.6354
100	1.0973	1.1142	1.0922		100	0.8596	0.8585	0.8473		2.5	0.637	0.6474	0.6374
110	1.1	1.1263	1.0703		110	0.872	0.8674	0.8605		2.75	0.6381	0.6484	0.6359
110.25	1.0491	1.0775	1.0335		110.25	0.866	0.8633	0.8645		3	0.6364	0.6501	0.6347
110.5	1.0383	1.0512	1.0224		110.5	0.8451	0.863	0.8492		3.25	0.638	0.6469	0.6347
110.75	1.0314	1.0396	1.0087		110.75	0.8344	0.857	0.8381		3.5	0.6364	0.6463	0.6356
111	1.0096	1.0393	1.0038		111	0.8302	0.8454	0.8414		3.75	0.6375	0.6433	0.634
111.25	1.0012	1.04	0.999		111.25	0.8286	0.8428	0.8406		4	0.6363	0.6486	0.6349
111.5	1.0028	1.0401	0.9974		111.5	0.827	0.8362	0.8365		4.25	0.6369	0.6444	0.6328
111.75	1.0015	1.0389	0.9905		111.75	0.8233	0.8362	0.8262		4.5	0.6366	0.646	0.6333
112	0.9951	1.0359	0.9886		112	0.8198	0.8334	0.8242		4.75	0.6367	0.649	0.6345
112.25	0.9868	1.0308	0.9853		112.25	0.813	0.8277	0.8186		5	0.6349	0.6472	0.6323
112.5	0.9804	1.0194	0.9799		112.5	0.8101	0.8233	0.8148		5.25	0.6359	0.6483	0.6312
112.75	0.976	1.0115	0.9757		112.75	0.8076	0.8181	0.8128		5.5	0.6358	0.6467	0.6345
113	0.9719	1.0008	0.971		113	0.8031	0.8133	0.8129		5.75	0.6353	0.644	0.6342
113.25	0.9679	0.9961	0.9649		113.25	0.803	0.8091	0.8115		6	0.6354	0.6454	0.6359
113.5	0.9672	0.9908	0.9608		113.5	0.7979	0.8058	0.809		6.25	0.6349	0.6432	0.6348
113.75	0.9609	0.9925	0.9554		113.75	0.7986	0.8024	0.8091		6.5	0.6359	0.6457	0.636
114	0.9619	0.9844	0.9498		114	0.7955	0.8005	0.8111		6.75	0.6377	0.6456	0.6347
114.25	0.9597	0.9821	0.946		114.25	0.7959	0.8001	0.8083		7	0.637	0.6469	0.6323
114.5	0.9545	0.9783	0.9447		114.5	0.7942	0.7989	0.808		7.25	0.6359	0.646	0.6335
114.75	0.9521	0.9772	0.9414		114.75	0.7911	0.7976	0.808		7.5	0.6361	0.6428	0.6326
115	0.9479	0.9748	0.9393		115	0.7904	0.7943	0.806		7.75	0.6363	0.6448	0.6325
115.25	0.9453	0.972	0.9355		115.25	0.7865	0.7941	0.8021		8	0.6373	0.6449	0.6366
115.5	0.9408	0.9714	0.9318		115.5	0.7861	0.7927	0.7973		8.25	0.6342	0.6443	0.6347
115.75	0.94	0.9704	0.9295		115.75	0.7828	0.7927	0.795		8.5	0.6353	0.6462	0.6336
116	0.936	0.9598	0.926		116	0.7808	0.7906	0.7903		8.75	0.6343	0.6439	0.6345
116.25	0.9343	0.9547	0.9253		116.25	0.7786	0.7877	0.7881		9	0.6362	0.6439	0.6358
116.5	0.9313	0.9506	0.9256		116.5	0.7765	0.7855	0.7849		9.25	0.6354	0.6466	0.631
116.75	0.93	0.9506	0.9196		116.75	0.7762	0.7858	0.783		9.5	0.6399	0.6442	0.6343
117	0.9268	0.9471	0.9222		117	0.7728	0.784	0.7821		9.75	0.6372	0.6446	0.6335
117.25	0.9252	0.9471	0.9139		117.25	0.771	0.7828	0.7791		10	0.6368	0.6426	0.6364
117.5	0.9238	0.9424	0.9107		117.5	0.7703	0.7814	0.7798		10.25	0.6355	0.6453	0.6375
117.75	0.9186	0.9433	0.909		117.75	0.7683	0.7808	0.7812		10.5	0.636	0.6443	0.6362
118	0.9185	0.9383	0.9074		118	0.7684	0.781	0.7831		10.75	0.6367	0.6434	0.6365
118.25	0.917	0.9391	0.9072		118.25	0.7684	0.7799	0.7812		11	0.6351	0.6449	0.6369
118.5	0.9134	0.9339	0.9009		118.5	0.7662	0.7792	0.7786		11.25	0.6395	0.6449	0.6348
118.75	0.9105	0.9307	0.8992		118.75	0.7651	0.7763	0.778		11.5	0.6367	0.643	0.6351
119	0.9098	0.9306	0.9004		119	0.7637	0.778	0.7763		11.75	0.6365	0.6443	0.6392
119.25	0.9057	0.9272	0.8958		119.25	0.7665	0.7749	0.7741		12	0.6361	0.6443	0.6341
119.5	0.9027	0.9236	0.8932		119.5	0.7633	0.7764	0.7752		12.25	0.6372	0.6441	0.6353
119.75	0.9016	0.9215	0.8933		119.75	0.7617	0.7755	0.7708		12.5	0.637	0.6454	0.6365
120	0.9005	0.9197	0.8905		120	0.7598	0.7752	0.7729		12.75	0.6396	0.6446	0.6359
120.25	0.8992	0.9202	0.8897		120.25	0.7598	0.7725	0.7737		13	0.6378	0.6465	0.6402
120.5	0.8967	0.9191	0.8875		120.5	0.7588	0.7734	0.769		13.25	0.6368	0.6487	0.6383
120.75	0.8947	0.914	0.8875		120.75	0.7578	0.7719	0.7684		13.5	0.638	0.6454	0.6362
121	0.8912	0.9148	0.8819		121	0.7566	0.7713	0.7699		13.75	0.6382	0.6452	0.6381
121.25	0.8915	0.9099	0.8804		121.25	0.7574	0.77	0.7679		14	0.6352	0.6458	0.6399
121.5	0.8906	0.9113	0.8797		121.5	0.7562	0.7685	0.7661		14.25	0.6339	0.6446	0.6415
121.75	0.89	0.9083	0.8758		121.75	0.7554	0.7704	0.7661		14.5	0.6371	0.6446	0.6374
122	0.8875	0.9062	0.8746		122	0.7539	0.7685	0.7646		14.75	0.6374	0.6458	0.6372
122.25	0.8861	0.9034	0.874		122.25	0.7553	0.7653	0.7627		15	0.6385	0.6466	0.6404
122.5	0.8835	0.9032	0.8722		122.5	0.7523	0.7666	0.7657		15.25	0.6367	0.6494	0.6418
122.75	0.877	0.9001	0.8704		122.75	0.7525	0.7644	0.7636		15.5	0.6377	0.6458	0.6401
123	0.8772	0.8978	0.8693		123	0.7513	0.7651	0.7645		15.75	0.6338	0.6479	0.6387
123.25	0.8801	0.8947	0.8674		123.25	0.7494	0.7645	0.7601		16	0.637	0.6468	0.6369
123.5	0.8791	0.8936	0.8666		123.5	0.7526	0.7629	0.76		16.25	0.6377	0.6468	0.6375
123.75	0.8765	0.8927	0.8654		123.75	0.751	0.7609	0.7599		16.5	0.6372	0.647	0.6381
124	0.8759	0.8934	0.8627		124	0.7487	0.7616	0.7602		16.75	0.6363	0.6473	0.6378
124.25	0.8742	0.8907	0.8624		124.25	0.751	0.7597	0.7586		17	0.6366	0.6446	0.6369
124.5	0.8701	0.8868	0.8613		124.5	0.7456	0.7606	0.7554		17.25	0.6375	0.6462	0.6394
124.75	0.8696	0.887	0.8628		124.75	0.7489	0.76	0.7561		17.5	0.6356	0.6449	0.6386
125	0.8659	0.886	0.86		125	0.7467	0.7558	0.755		17.75	0.6346	0.6447	0.6378
125.25	0.8656	0.8842	0.8562		125.25	0.7481	0.759	0.7551		18	0.6369	0.6457	0.6384
125.5	0.8657	0.8831	0.8535		125.5	0.7473	0.7608	0.7552		18.25	0.6365	0.6475	0.6388
125.75	0.8648	0.882	0.8553		125.75	0.7433	0.759	0.7542		18.5	0.6328	0.6442	0.6399
126	0.86	0.879	0.8516		126	0.7442	0.7591	0.7532		18.75	0.6369	0.6452	0.6376
126.25	0.8608	0.8756	0.8517		126.25	0.7436	0.7579	0.7528		19	0.6352	0.6464	0.638
126.5	0.859	0.8775	0.8474		126.5	0.7423	0.7561	0.7517		19.25	0.6356	0.6489	0.639
126.75	0.8592	0.8761	0.8476		126.75	0.742	0.7563	0.7533		19.5	0.6371	0.6469	0.6379
127	0.8553	0.8732	0.8487		127	0.7426	0.7528	0.753		19.75	0.6363	0.6484	0.6386
127.25	0.8541	0.8721	0.845		127.25	0.7421	0.7524	0.7483		20	0.6382	0.6472	0.637
127.5	0.8549	0.8723	0.8438		127.5	0.7397	0.7509	0.752		20.25	0.6406	0.6455	0.6367
127.75	0.8513	0.8686	0.8416		127.75	0.741	0.751	0.75		20.5	0.6342	0.6474	0.6355
128	0.8503	0.8676	0.8397		128	0.7382	0.7515	0.7488		20.75	0.6366	0.6482	0.6362
128.25	0.8498	0.8687	0.8375		128.25	0.7379	0.7534	0.7469		21	0.6406	0.6465	0.6388
128.5	0.8487	0.869	0.8383		128.5	0.7371	0.7495	0.7472		21.25	0.6332	0.6486	0.634
128.75	0.8469	0.8666	0.8389		128.75	0.7377	0.7474	0.7462		21.5	0.6358	0.6466	0.6365
129	0.8458	0.8685	0.8371		129	0.7358	0.748	0.7476		21.75	0.6359	0.6463	0.6359
129.25	0.8461	0.8628	0.8352		129.25	0.7356	0.7494	0.7447		22	0.6358	0.6449	0.6393
129.5	0.8444	0.8636	0.8352		129.5	0.7372	0.7487	0.7445		22.25	0.6333	0.6451	0.639
129.75	0.8439	0.8618	0.8343		129.75	0.7328	0.746	0.7447		22.5	0.634	0.645	0.6389
130	0.84	0.8588	0.8335		130	0.7339	0.7444	0.7435		22.75	0.6353	0.6455	0.6366
130.25	0.8402	0.8574	0.8317		130.25	0.7312	0.746	0.7421		23	0.636	0.6449	0.6365
130.5	0.8387	0.8576	0.8299		130.5	0.7336	0.744	0.7408		23.25	0.6345	0.6488	0.636
130.75	0.8379	0.8549	0.8277		130.75	0.7311	0.7448	0.7427		23.5	0.6313	0.6458	0.6358
131	0.8373	0.8547	0.8253		131	0.7314	0.7454	0.7409		23.75	0.6339	0.644	0.6367
131.25	0.8375	0.8552	0.8258		131.25	0.7293	0.7431	0.7402		24	0.6319	0.6465	0.6345
131.5	0.8359	0.8524	0.8262		131.5	0.7303	0.7443	0.7378		24.25	0.6329	0.6438	0.6352
131.75	0.8347	0.8505	0.8252		131.75	0.7298	0.7439	0.7393		24.5	0.6333	0.6432	0.6338
132	0.8323	0.8491	0.8227		132	0.7293	0.7427	0.7386		24.75	0.6319	0.6441	0.6363
132.25	0.8331	0.8476	0.8228		132.25	0.728	0.7414	0.7378		25	0.6343	0.6431	0.6331
132.5	0.8325	0.849	0.8241		132.5	0.7308	0.7401	0.7361		25.25	0.6308	0.6445	0.6318
132.75	0.8311	0.8475	0.8211		132.75	0.7298	0.7373	0.7358		25.5	0.6299	0.6427	0.6338
133	0.83	0.8451	0.8187		133	0.727	0.7378	0.7364		25.75	0.6334	0.6434	0.636
133.25	0.8305	0.8442	0.8197		133.25	0.7279	0.7358	0.7344		26	0.6306	0.6436	0.6335
133.5	0.8305	0.844	0.8152		133.5	0.7269	0.7374	0.7325		26.25	0.6287	0.6429	0.6342
133.75	0.8261	0.8427	0.8176		133.75	0.7248	0.7335	0.7335		26.5	0.6288	0.6425	0.6318
134	0.8269	0.8425	0.8165		134	0.7255	0.7335	0.7328		26.75	0.6329	0.644	0.6338
134.25	0.8233	0.8402	0.8147		134.25	0.7256	0.7376	0.7307		27	0.6303	0.6415	0.6339
134.5	0.8249	0.844	0.8134		134.5	0.7229	0.7336	0.7319		27.25	0.6294	0.6443	0.635
134.75	0.8215	0.8404	0.8128		134.75	0.7249	0.7341	0.7296		27.5	0.6307	0.6427	0.6335
135	0.8201	0.8381	0.8102		135	0.7231	0.7316	0.7295		27.75	0.6291	0.6419	0.6312
135.25	0.8198	0.8398	0.808		135.25	0.7249	0.7318	0.7295		28	0.6316	0.6436	0.6313
135.5	0.8183	0.8381	0.8066		135.5	0.7246	0.731	0.7293		28.25	0.631	0.6422	0.6308
135.75	0.8184	0.8371	0.8067		135.75	0.7234	0.7312	0.7283		28.5	0.6304	0.6412	0.6304
136	0.8162	0.8341	0.8059		136	0.722	0.7291	0.7304		28.75	0.6268	0.6408	0.6313
136.25	0.8161	0.8338	0.8029		136.25	0.7204	0.7273	0.7294		29	0.6307	0.6438	0.6293
136.5	0.8151	0.8332	0.8027		136.5	0.7211	0.7274	0.7273		29.25	0.6279	0.6396	0.63
136.75	0.8135	0.8316	0.804		136.75	0.7191	0.7287	0.7245		29.5	0.6268	0.6402	0.6273
137	0.8136	0.8285	0.8026		137	0.7182	0.725	0.7249		29.75	0.6276	0.6394	0.6292
137.25	0.8087	0.8291	0.7992		137.25	0.7201	0.7256	0.724		30	0.6285	0.6411	0.6286
137.5	0.8102	0.8268	0.8003		137.5	0.7176	0.7254	0.7218		30.25	0.6296	0.6375	0.6273
137.75	0.8088	0.828	0.8001		137.75	0.7168	0.7234	0.7247		30.5	0.6283	0.6377	0.628
138	0.8098	0.8272	0.7971		138	0.717	0.7221	0.7236		30.75	0.6276	0.6391	0.6288
138.25	0.81	0.8266	0.7968		138.25	0.7175	0.7209	0.7216		31	0.627	0.6371	0.6284
138.5	0.8084	0.8256	0.7959		138.5	0.7176	0.7218	0.7191		31.25	0.6262	0.6409	0.6263
138.75	0.8098	0.8236	0.7951		138.75	0.7171	0.7211	0.7209		31.5	0.6274	0.6369	0.6296
139	0.8045	0.8225	0.7937		139	0.7153	0.7227	0.7192		31.75	0.6262	0.6369	0.6275
139.25	0.8041	0.8206	0.7931		139.25	0.7135	0.7208	0.719		32	0.6254	0.6381	0.627
139.5	0.8057	0.822	0.7912		139.5	0.7143	0.7213	0.7193		32.25	0.6243	0.6354	0.626
139.75	0.8046	0.8188	0.7927		139.75	0.7132	0.7218	0.7185		32.5	0.6248	0.6371	0.6255
140	0.8002	0.8189	0.7896		140	0.7149	0.7211	0.7195		32.75	0.6256	0.6362	0.6264
140.25	0.8019	0.8193	0.7885		140.25	0.7108	0.7229	0.7152		33	0.6243	0.6397	0.6273
140.5	0.8004	0.8161	0.7884		140.5	0.7104	0.7215	0.7145		33.25	0.6224	0.6364	0.6244
140.75	0.8009	0.815	0.7883		140.75	0.7106	0.7212	0.7165		33.5	0.6225	0.6355	0.6254
141	0.7985	0.8145	0.7877		141	0.7099	0.7204	0.7134		33.75	0.6224	0.6348	0.6234
141.25	0.7972	0.8125	0.7861		141.25	0.7089	0.7192	0.714		34	0.6245	0.6361	0.623
141.5	0.7976	0.8137	0.7851		141.5	0.7081	0.718	0.7156		34.25	0.6235	0.6352	0.623
141.75	0.7957	0.811	0.7845		141.75	0.7056	0.7164	0.713		34.5	0.6205	0.6344	0.6246
142	0.7965	0.8109	0.7831		142	0.7085	0.7154	0.7138		34.75	0.623	0.6324	0.6254
142.25	0.7949	0.8104	0.7822		142.25	0.7058	0.7179	0.7113		35	0.6211	0.6323	0.6235
142.5	0.7944	0.8101	0.782		142.5	0.7084	0.716	0.7107		35.25	0.6186	0.6306	0.625
142.75	0.7925	0.8069	0.7827		142.75	0.7079	0.7139	0.7115		35.5	0.6189	0.6331	0.623
143	0.7928	0.8062	0.7804		143	0.7067	0.7147	0.7123		35.75	0.6193	0.6298	0.6217
143.25	0.7906	0.8072	0.7786		143.25	0.7072	0.7154	0.7112		36	0.6191	0.6322	0.6219
143.5	0.7919	0.8047	0.7796		143.5	0.7071	0.7126	0.7116		36.25	0.6168	0.6308	0.6196
143.75	0.7889	0.8041	0.7767		143.75	0.7061	0.7144	0.7101		36.5	0.6195	0.6321	0.6206
144	0.7874	0.8052	0.7764		144	0.7063	0.7113	0.7075		36.75	0.6185	0.6305	0.6218
144.25	0.7879	0.8021	0.7761		144.25	0.7047	0.7089	0.7077		37	0.6151	0.6312	0.6199
144.5	0.7862	0.8014	0.7753		144.5	0.7055	0.7101	0.7086		37.25	0.6154	0.6305	0.6188
144.75	0.7869	0.8016	0.7724		144.75	0.705	0.7096	0.7056		37.5	0.6162	0.6291	0.6214
145	0.7845	0.7982	0.7738		145	0.7049	0.7088	0.7036		37.75	0.6169	0.6271	0.619
145.25	0.7846	0.7992	0.7727		145.25	0.7026	0.7096	0.7047		38	0.6153	0.6294	0.6165
145.5	0.784	0.7963	0.7714		145.5	0.7023	0.7087	0.7046		38.25	0.6167	0.6268	0.617
145.75	0.7835	0.7978	0.7703		145.75	0.7023	0.7057	0.7061		38.5	0.6162	0.6304	0.6169
146	0.7811	0.7957	0.77		146	0.7019	0.7095	0.7024		38.75	0.6165	0.6266	0.6189
146.25	0.7821	0.7959	0.7685		146.25	0.701	0.7058	0.7036		39	0.6158	0.6272	0.6161
146.5	0.7809	0.7947	0.7681		146.5	0.7013	0.7049	0.7037		39.25	0.6162	0.6272	0.6188
146.75	0.7827	0.7939	0.7691		146.75	0.7014	0.7062	0.7018		39.5	0.6149	0.6275	0.617
147	0.7765	0.7926	0.7688		147	0.6996	0.7051	0.6996		39.75	0.6145	0.627	0.618
147.25	0.779	0.7957	0.7662		147.25	0.699	0.7049	0.7003		40	0.6126	0.6254	0.6138
147.5	0.7756	0.7917	0.7639		147.5	0.6983	0.7028	0.701		40.25	0.613	0.6254	0.6186
147.75	0.7763	0.7889	0.7673		147.75	0.7001	0.7023	0.6995		40.5	0.6143	0.627	0.6147
148	0.7773	0.79	0.7652		148	0.6972	0.7023	0.6985		40.75	0.6118	0.6258	0.6147
148.25	0.7764	0.7902	0.7641		148.25	0.6963	0.7026	0.7012		41	0.6099	0.6236	0.6156
148.5	0.7737	0.7885	0.7621		148.5	0.6987	0.7024	0.6969		41.25	0.6116	0.6251	0.6144
148.75	0.7747	0.7893	0.763		148.75	0.6952	0.6995	0.6991		41.5	0.6121	0.6248	0.6143
149	0.7731	0.786	0.7596		149	0.6958	0.7016	0.6955		41.75	0.6087	0.6244	0.6139
149.25	0.7735	0.7869	0.7571		149.25	0.6949	0.7021	0.6958		42	0.6113	0.6219	0.6134
149.5	0.7697	0.7874	0.7596		149.5	0.6936	0.6986	0.6948		42.25	0.6093	0.6234	0.6117
149.75	0.7726	0.7864	0.7579		149.75	0.6944	0.6987	0.6924		42.5	0.6097	0.6218	0.6112
150	0.7679	0.7836	0.7582		150	0.6964	0.6989	0.6935		42.75	0.6085	0.6217	0.6113
150.25	0.77	0.7815	0.7579		150.25	0.6957	0.6983	0.6929		43	0.6094	0.6202	0.6091
150.5	0.7679	0.7809	0.7553		150.5	0.6956	0.6956	0.6938		43.25	0.6066	0.6205	0.6121
150.75	0.7688	0.7786	0.756		150.75	0.6943	0.6984	0.691		43.5	0.6095	0.6223	0.6087
151	0.7692	0.7825	0.7534		151	0.6934	0.696	0.69		43.75	0.6074	0.621	0.6109
151.25	0.768	0.7788	0.7537		151.25	0.6931	0.696	0.6919		44	0.6061	0.6185	0.6104
151.5	0.7665	0.7769	0.7544		151.5	0.6915	0.6962	0.6883		44.25	0.6079	0.6193	0.6106
151.75	0.7661	0.7783	0.754		151.75	0.6903	0.6937	0.6917		44.5	0.6083	0.6186	0.6088
152	0.7656	0.7774	0.7531		152	0.6923	0.6936	0.6913		44.75	0.6065	0.6205	0.6108
152.25	0.7613	0.7774	0.7515		152.25	0.6904	0.6941	0.6889		45	0.6066	0.6203	0.6092
152.5	0.7624	0.7756	0.7516		152.5	0.6903	0.6946	0.6889		45.25	0.6072	0.6204	0.6068
152.75	0.762	0.7726	0.7505		152.75	0.6902	0.6929	0.6874		45.5	0.6041	0.6177	0.6083
153	0.7606	0.7722	0.7514		153	0.6878	0.6921	0.6875		45.75	0.6052	0.6172	0.6076
153.25	0.761	0.7731	0.7491		153.25	0.6899	0.6909	0.6865		46	0.6045	0.6157	0.6068
153.5	0.7586	0.772	0.7467		153.5	0.688	0.6907	0.6862		46.25	0.6046	0.6174	0.6075
153.75	0.7595	0.7714	0.7474		153.75	0.6893	0.6907	0.6867		46.5	0.604	0.6164	0.6058
154	0.7599	0.7731	0.7476		154	0.688	0.691	0.6847		46.75	0.605	0.6164	0.6061
154.25	0.7562	0.7675	0.7451		154.25	0.6853	0.6912	0.6824		47	0.6035	0.6146	0.6056
154.5	0.7574	0.7694	0.7438		154.5	0.6865	0.6917	0.684		47.25	0.6038	0.6153	0.6065
154.75	0.7568	0.7686	0.7439		154.75	0.6868	0.6889	0.6823		47.5	0.6026	0.6142	0.6063
155	0.7542	0.7678	0.7431		155	0.6858	0.6897	0.6828		47.75	0.6056	0.6121	0.6053
155.25	0.755	0.7672	0.7425		155.25	0.6876	0.6889	0.6814		48	0.6054	0.6112	0.6054
155.5	0.7537	0.7656	0.7446		155.5	0.6868	0.6875	0.6833		48.25	0.6038	0.613	0.6073
155.75	0.7509	0.7663	0.743		155.75	0.687	0.6888	0.6822		48.5	0.6014	0.6098	0.6035
156	0.7525	0.7633	0.7415		156	0.6837	0.6867	0.6798		48.75	0.6011	0.6116	0.605
156.25	0.7539	0.7634	0.7406		156.25	0.6846	0.6867	0.6785		49	0.603	0.6143	0.6032
156.5	0.7524	0.7634	0.7394		156.5	0.6859	0.6844	0.6796		49.25	0.6013	0.6117	0.603
156.75	0.751	0.7655	0.7384		156.75	0.6852	0.6866	0.6779		49.5	0.6031	0.6111	0.5998
157	0.749	0.7638	0.7387		157	0.6833	0.6858	0.677		49.75	0.5998	0.6104	0.6009
157.25	0.7522	0.7639	0.7362		157.25	0.6838	0.6841	0.6788		50	0.5984	0.6104	0.6022
157.5	0.75	0.7602	0.736		157.5	0.6817	0.6846	0.6761		50.25	0.599	0.6104	0.6025
157.75	0.7476	0.7599	0.7371		157.75	0.6823	0.6832	0.6769		50.5	0.5988	0.61	0.6004
158	0.7487	0.7587	0.7345		158	0.6848	0.68	0.6755		50.75	0.6003	0.6079	0.5996
158.25	0.7458	0.7602	0.7367		158.25	0.68	0.6839	0.6743		51	0.6002	0.6091	0.6012
158.5	0.7461	0.76	0.7344		158.5	0.6802	0.681	0.6749		51.25	0.5983	0.6086	0.602
158.75	0.7469	0.7571	0.7326		158.75	0.6786	0.6829	0.6755		51.5	0.598	0.6073	0.6002
159	0.7471	0.7563	0.7331		159	0.6785	0.6829	0.6736		51.75	0.599	0.6093	0.5987
159.25	0.7412	0.7582	0.7326		159.25	0.6847	0.6831	0.6727		52	0.5985	0.6098	0.6
159.5	0.7424	0.7531	0.7308		159.5	0.6804	0.6817	0.6751		52.25	0.597	0.6089	0.5985
159.75	0.7435	0.7527	0.7315		159.75	0.6804	0.6814	0.6755		52.5	0.5985	0.6095	0.5987
160	0.7457	0.7519	0.7296		160	0.6781	0.6795	0.6736		52.75	0.5961	0.6086	0.5975
160.25	0.7414	0.751	0.73		160.25	0.6801	0.6803	0.6726		53	0.594	0.6066	0.5973
160.5	0.7427	0.7515	0.7309		160.5	0.6775	0.6792	0.6731		53.25	0.5962	0.6053	0.5983
160.75	0.7407	0.7507	0.728		160.75	0.6799	0.6786	0.6716		53.5	0.5977	0.6049	0.597
161	0.7379	0.7503	0.7275		161	0.6781	0.6801	0.6714		53.75	0.5942	0.6079	0.5961
161.25	0.7373	0.7506	0.7301		161.25	0.6756	0.6759	0.6733		54	0.5967	0.6067	0.5977
161.5	0.7372	0.7509	0.7273		161.5	0.6774	0.6765	0.671		54.25	0.594	0.6051	0.5941
161.75	0.7382	0.7502	0.7261		161.75	0.6753	0.677	0.6701		54.5	0.5934	0.6056	0.5954
162	0.7354	0.7483	0.7251		162	0.6765	0.6771	0.6707		54.75	0.5946	0.6046	0.5971
162.25	0.7364	0.748	0.7253		162.25	0.6746	0.6751	0.669		55	0.5948	0.606	0.5956
162.5	0.7378	0.7472	0.7246		162.5	0.6769	0.6747	0.6686		55.25	0.5964	0.6054	0.5942
162.75	0.7362	0.746	0.7242		162.75	0.6768	0.6741	0.6679		55.5	0.5927	0.6042	0.5967
163	0.7339	0.7457	0.7265		163	0.6748	0.6742	0.6686		55.75	0.5941	0.6054	0.5975
163.25	0.7355	0.7433	0.7203		163.25	0.675	0.6746	0.6678		56	0.5924	0.6016	0.5947
163.5	0.7355	0.7437	0.7239		163.5	0.6718	0.6752	0.6692		56.25	0.5919	0.6033	0.5931
163.75	0.7356	0.7443	0.7226		163.75	0.6727	0.6743	0.6674		56.5	0.5922	0.5997	0.594
164	0.7302	0.7436	0.7185		164	0.674	0.6745	0.6671		56.75	0.5927	0.6048	0.5925
164.25	0.7312	0.743	0.7217		164.25	0.6719	0.6743	0.6649		57	0.5914	0.6036	0.5921
164.5	0.731	0.7419	0.718		164.5	0.6737	0.6717	0.6656		57.25	0.592	0.6004	0.5929
164.75	0.7325	0.7399	0.7208		164.75	0.673	0.6713	0.6663		57.5	0.5903	0.6025	0.5927
165	0.7296	0.7416	0.7211		165	0.6711	0.6713	0.666		57.75	0.5932	0.6015	0.5929
165.25	0.73	0.7404	0.7186		165.25	0.6707	0.6699	0.6646		58	0.5907	0.5999	0.5915
165.5	0.7295	0.74	0.7183		165.5	0.6699	0.6704	0.6631		58.25	0.5924	0.5997	0.5918
165.75	0.7301	0.7392	0.7202		165.75	0.6707	0.669	0.662		58.5	0.5914	0.5995	0.592
166	0.7292	0.737	0.7178		166	0.6678	0.67	0.6646		58.75	0.5905	0.6006	0.5916
166.25	0.727	0.7385	0.7154		166.25	0.6692	0.6699	0.6623		59	0.5901	0.5994	0.5911
166.5	0.7282	0.7363	0.7168		166.5	0.6679	0.6702	0.6614		59.25	0.5891	0.6026	0.5918
166.75	0.7247	0.7362	0.7159		166.75	0.6688	0.6692	0.6645		59.5	0.5893	0.5988	0.5895
167	0.7262	0.735	0.7166		167	0.6683	0.6684	0.6603		59.75	0.5904	0.5984	0.5897
167.25	0.7255	0.7358	0.7169		167.25	0.6677	0.6679	0.6619		60	0.589	0.6002	0.5889
167.5	0.7242	0.7336	0.7146		167.5	0.6676	0.669	0.6608		60.25	0.5881	0.5977	0.5903
167.75	0.723	0.7328	0.7143		167.75	0.6674	0.6667	0.6601		60.5	0.5894	0.5982	0.5893
168	0.7248	0.7327	0.7103		168	0.6674	0.6656	0.6574		60.75	0.5898	0.5974	0.5912
168.25	0.723	0.7325	0.7116		168.25	0.6675	0.6656	0.6607		61	0.5887	0.5974	0.5898
168.5	0.7232	0.7319	0.7102		168.5	0.6665	0.6659	0.6625		61.25	0.5879	0.5973	0.5878
168.75	0.7214	0.7313	0.7099		168.75	0.6659	0.6635	0.6616		61.5	0.5891	0.5954	0.5884
169	0.7218	0.7309	0.7103		169	0.6659	0.6633	0.6589		61.75	0.5885	0.5993	0.5886
169.25	0.7208	0.7284	0.7102		169.25	0.6649	0.6649	0.6587		62	0.5891	0.5953	0.59
169.5	0.7238	0.7298	0.7102		169.5	0.6665	0.6639	0.6567		62.25	0.5871	0.598	0.59
169.75	0.7203	0.7293	0.7094		169.75	0.666	0.6605	0.6549		62.5	0.5864	0.5949	0.5864
170	0.7189	0.7299	0.7073		170	0.6652	0.6617	0.657		62.75	0.585	0.5955	0.586
170.25	0.7168	0.7271	0.708		170.25	0.6649	0.6602	0.654		63	0.5869	0.5975	0.5876
170.5	0.7157	0.7278	0.7068		170.5	0.6657	0.6619	0.6543		63.25	0.5881	0.5958	0.5879
170.75	0.7174	0.7262	0.7094		170.75	0.6635	0.662	0.6577		63.5	0.5864	0.5951	0.586
171	0.7183	0.7269	0.7081		171	0.6631	0.6607	0.6574		63.75	0.585	0.5996	0.586
171.25	0.7173	0.7262	0.7063		171.25	0.663	0.66	0.6542		64	0.5857	0.5967	0.588
171.5	0.7153	0.7237	0.7064		171.5	0.662	0.6592	0.6551		64.25	0.5858	0.5952	0.5873
171.75	0.7165	0.7252	0.7063		171.75	0.661	0.6575	0.6571		64.5	0.5841	0.5933	0.5867
172	0.7152	0.7264	0.7051		172	0.665	0.6586	0.6534		64.75	0.584	0.593	0.5846
172.25	0.7138	0.7257	0.7056		172.25	0.6611	0.6572	0.6551		65	0.5841	0.5965	0.585
172.5	0.7144	0.721	0.7061		172.5	0.662	0.6583	0.6532		65.25	0.584	0.5954	0.5846
172.75	0.7137	0.7239	0.7036		172.75	0.66	0.659	0.6508		65.5	0.5845	0.5946	0.585
173	0.7131	0.7211	0.7022		173	0.6608	0.6569	0.651		65.75	0.5844	0.5955	0.5837
173.25	0.7132	0.7196	0.7035		173.25	0.6603	0.6569	0.6524		66	0.5852	0.5944	0.5835
173.5	0.7129	0.7218	0.7028		173.5	0.661	0.6559	0.6529		66.25	0.5851	0.5939	0.5832
173.75	0.7118	0.7218	0.7018		173.75	0.6611	0.6568	0.6536		66.5	0.5831	0.5913	0.5832
174	0.7109	0.7175	0.7002		174	0.6616	0.6561	0.6543		66.75	0.5836	0.5942	0.5846
174.25	0.7107	0.7197	0.6995		174.25	0.6609	0.6585	0.6484		67	0.5843	0.5918	0.5804
174.5	0.7088	0.7222	0.7004		174.5	0.66	0.6573	0.651		67.25	0.5839	0.591	0.5824
174.75	0.7114	0.7187	0.6986		174.75	0.6604	0.6554	0.652		67.5	0.5843	0.5925	0.5852
175	0.709	0.7186	0.699		175	0.6586	0.6569	0.6511		67.75	0.5814	0.5898	0.5833
175.25	0.7074	0.7186	0.7006		175.25	0.6604	0.6519	0.6494		68	0.5847	0.5935	0.5827
175.5	0.7089	0.7188	0.6983		175.5	0.658	0.6542	0.6494		68.25	0.5824	0.5916	0.5814
175.75	0.7084	0.7166	0.6979		175.75	0.6589	0.6523	0.6479		68.5	0.5829	0.5898	0.5785
176	0.7076	0.7154	0.6967		176	0.6589	0.6546	0.6499		68.75	0.5807	0.5903	0.5818
176.25	0.7061	0.7175	0.698		176.25	0.6577	0.6537	0.6469		69	0.5806	0.5925	0.5799
176.5	0.705	0.7164	0.6983		176.5	0.6597	0.6524	0.6497		69.25	0.5806	0.5918	0.5815
176.75	0.7078	0.7135	0.6942		176.75	0.6584	0.6521	0.648		69.5	0.5799	0.5903	0.5822
177	0.7062	0.7146	0.6969		177	0.6559	0.6522	0.6496		69.75	0.5813	0.5911	0.581
177.25	0.7064	0.7123	0.6955		177.25	0.6562	0.653	0.6493		70	0.5802	0.5934	0.5804
177.5	0.7043	0.7115	0.6967		177.5	0.6582	0.6506	0.6458		70.25	0.5792	0.5909	0.5807
177.75	0.704	0.7122	0.6972		177.75	0.6556	0.6505	0.6465		70.5	0.5815	0.5922	0.5795
178	0.7037	0.7129	0.6952		178	0.6569	0.6528	0.6464		70.75	0.5819	0.5916	0.5795
178.25	0.7035	0.711	0.6951		178.25	0.6566	0.6499	0.6471		71	0.5801	0.5914	0.5799
178.5	0.7017	0.7121	0.694		178.5	0.6565	0.6509	0.647		71.25	0.5811	0.5919	0.5793
178.75	0.7041	0.7128	0.6912		178.75	0.6541	0.6495	0.6458		71.5	0.5808	0.592	0.5797
179	0.7022	0.7109	0.6927		179	0.6553	0.6479	0.6451		71.75	0.581	0.5913	0.5798
179.25	0.7023	0.709	0.6942		179.25	0.6545	0.6489	0.6448		72	0.5824	0.592	0.5795
179.5	0.7012	0.7094	0.69		179.5	0.6564	0.6492	0.6434		72.25	0.5807	0.5939	0.5798
179.75	0.701	0.7082	0.6921		179.75	0.655	0.6503	0.6426		72.5	0.5812	0.5916	0.5803
180	0.7023	0.7101	0.6909		180	0.6539	0.6479	0.6431		72.75	0.5775	0.5923	0.5787
180.25	0.6989	0.708	0.6926		180.25	0.6535	0.6501	0.6436		73	0.5802	0.593	0.5796
180.5	0.7017	0.7074	0.6906		180.5	0.6529	0.6483	0.6453		73.25	0.5791	0.5952	0.582
180.75	0.6999	0.7067	0.6912		180.75	0.653	0.6447	0.6454		73.5	0.5808	0.5927	0.5785
181	0.6984	0.7064	0.6891		181	0.653	0.6505	0.6425		73.75	0.5792	0.5919	0.5783
181.25	0.6986	0.7053	0.6905		181.25	0.6524	0.6479	0.6419		74	0.5791	0.5899	0.5781
181.5	0.6974	0.7057	0.6892		181.5	0.6532	0.6476	0.6424		74.25	0.5805	0.5901	0.578
181.75	0.6994	0.7055	0.6886		181.75	0.6532	0.6452	0.6415		74.5	0.5791	0.5885	0.5775
182	0.6976	0.7049	0.6885		182	0.6512	0.6464	0.6422		74.75	0.5803	0.5896	0.578
182.25	0.6963	0.7037	0.6859		182.25	0.6532	0.6458	0.6399		75	0.5777	0.5902	0.5774
182.5	0.698	0.7047	0.6881		182.5	0.6521	0.6442	0.6403		75.25	0.5769	0.5882	0.5783
182.75	0.6978	0.7024	0.6888		182.75	0.6534	0.6463	0.6411		75.5	0.5791	0.5864	0.5753
183	0.6968	0.7034	0.6882		183	0.655	0.6448	0.6398		75.75	0.5776	0.5872	0.575
183.25	0.6945	0.702	0.6874		183.25	0.6518	0.6425	0.6401		76	0.5782	0.5863	0.5769
183.5	0.6955	0.6995	0.6868		183.5	0.6533	0.6453	0.6379		76.25	0.5792	0.5859	0.5758
183.75	0.6964	0.6992	0.6871		183.75	0.6502	0.6446	0.64		76.5	0.5797	0.5864	0.5776
184	0.6949	0.7026	0.6865		184	0.6525	0.645	0.6417		76.75	0.5785	0.5863	0.5766
184.25	0.6951	0.7008	0.6881		184.25	0.6505	0.6431	0.6373		77	0.5791	0.5846	0.5784
184.5	0.6952	0.6976	0.6845		184.5	0.6526	0.6437	0.6392		77.25	0.577	0.5849	0.5771
184.75	0.6923	0.7001	0.6851		184.75	0.6507	0.6431	0.6378		77.5	0.576	0.5854	0.5758
185	0.6919	0.6994	0.6829		185	0.6532	0.6414	0.6408		77.75	0.5766	0.5853	0.5769
185.25	0.6913	0.6991	0.6845		185.25	0.6517	0.642	0.6397		78	0.578	0.585	0.5767
185.5	0.6921	0.6989	0.682		185.5	0.6513	0.6426	0.6401		78.25	0.5772	0.585	0.5747
185.75	0.6914	0.6995	0.6821		185.75	0.6491	0.6425	0.638		78.5	0.5773	0.5852	0.5751
186	0.6909	0.7005	0.6831		186	0.6506	0.6407	0.6381		78.75	0.5807	0.5852	0.5764
186.25	0.6908	0.7005	0.683		186.25	0.6505	0.6424	0.6366		79	0.5735	0.5855	0.5764
186.5	0.6929	0.7011	0.6812		186.5	0.6485	0.6408	0.6363		79.25	0.5758	0.5845	0.5761
186.75	0.6898	0.6973	0.6831		186.75	0.6492	0.6388	0.6374		79.5	0.5762	0.5853	0.5736
187	0.6917	0.6962	0.6829		187	0.6474	0.6395	0.6383		79.75	0.5775	0.5836	0.5781
187.25	0.6906	0.6976	0.681		187.25	0.6498	0.6383	0.636		80	0.5772	0.5838	0.5751
187.5	0.6872	0.6965	0.6827		187.5	0.6491	0.6409	0.6384		80.25	0.5736	0.5831	0.5758
187.75	0.6914	0.6965	0.6819		187.75	0.6514	0.6398	0.6359		80.5	0.576	0.5836	0.5756
188	0.6872	0.6989	0.6803		188	0.6472	0.6397	0.6374		80.75	0.5748	0.5834	0.5727
188.25	0.6896	0.6976	0.6804		188.25	0.6459	0.6386	0.637		81	0.5793	0.5806	0.5728
188.5	0.6889	0.6945	0.6817		188.5	0.6459	0.6375	0.6337		81.25	0.5776	0.5838	0.5732
188.75	0.6881	0.6921	0.6801		188.75	0.6465	0.6368	0.6344		81.5	0.5762	0.5832	0.5752
189	0.6869	0.6972	0.6804		189	0.6462	0.6369	0.6359		81.75	0.5763	0.5846	0.5743
189.25	0.6884	0.6938	0.6783		189.25	0.6483	0.6391	0.6363		82	0.5749	0.5819	0.5765
189.5	0.6872	0.6931	0.6798		189.5	0.647	0.6363	0.634		82.25	0.576	0.5822	0.573
189.75	0.6872	0.6917	0.6796		189.75	0.6454	0.6372	0.6362		82.5	0.5758	0.5813	0.5742
190	0.6863	0.6905	0.6762		190	0.6462	0.6358	0.6351		82.75	0.576	0.5809	0.5751
190.25	0.6885	0.6907	0.6782		190.25	0.6462	0.636	0.6334		83	0.5747	0.5817	0.5742
190.5	0.6831	0.6934	0.678		190.5	0.6458	0.6363	0.637		83.25	0.5752	0.5807	0.5739
190.75	0.6849	0.6911	0.6767		190.75	0.6478	0.636	0.6342		83.5	0.5784	0.5794	0.5731
191	0.6847	0.6904	0.6788		191	0.645	0.6362	0.6341		83.75	0.5748	0.5819	0.5695
191.25	0.6869	0.6925	0.677		191.25	0.645	0.6343	0.6354		84	0.5731	0.5828	0.5737
191.5	0.6862	0.6916	0.6768		191.5	0.646	0.6338	0.6318		84.25	0.5738	0.5827	0.5722
191.75	0.6817	0.6932	0.6761		191.75	0.6445	0.6359	0.6326		84.5	0.5764	0.5813	0.5723
192	0.6855	0.688	0.6756		192	0.6436	0.6355	0.6341		84.75	0.5724	0.581	0.5733
192.25	0.6822	0.6892	0.676		192.25	0.6453	0.6343	0.632		85	0.5733	0.5813	0.5705
192.5	0.6836	0.6894	0.6778		192.5	0.6448	0.6334	0.6325		85.25	0.5766	0.5806	0.5707
192.75	0.6815	0.69	0.6754		192.75	0.6425	0.6354	0.6336		85.5	0.5729	0.5812	0.5749
193	0.6813	0.6879	0.6733		193	0.6431	0.6353	0.632		85.75	0.5715	0.5826	0.5733
193.25	0.6829	0.6874	0.6749		193.25	0.643	0.6354	0.6314		86	0.5743	0.5796	0.5726
193.5	0.6828	0.6886	0.6751		193.5	0.6428	0.6347	0.6295		86.25	0.5729	0.5834	0.5715
193.75	0.6811	0.6878	0.6746		193.75	0.6456	0.6361	0.6294		86.5	0.5732	0.5795	0.5739
194	0.6823	0.69	0.6746		194	0.6429	0.6326	0.6297		86.75	0.5733	0.5793	0.5703
194.25	0.6811	0.6848	0.6737		194.25	0.6408	0.6349	0.6307		87	0.5733	0.5787	0.5736
194.5	0.6811	0.6862	0.6735		194.5	0.6431	0.6337	0.6319		87.25	0.5722	0.579	0.5707
194.75	0.6827	0.6882	0.6729		194.75	0.6434	0.6344	0.6301		87.5	0.5708	0.5781	0.5712
195	0.682	0.6878	0.6751		195	0.6406	0.634	0.6299		87.75	0.5744	0.5797	0.5695
195.25	0.681	0.6848	0.6722		195.25	0.6432	0.633	0.6296		88	0.5735	0.5828	0.5725
195.5	0.68	0.6852	0.6733		195.5	0.6433	0.6314	0.6286		88.25	0.5711	0.58	0.5713
195.75	0.6808	0.6862	0.6738		195.75	0.6422	0.6332	0.6301		88.5	0.5742	0.5814	0.5713
196	0.6797	0.6855	0.6714		196	0.6421	0.631	0.6287		88.75	0.5745	0.5814	0.5728
196.25	0.6801	0.6834	0.6699		196.25	0.643	0.6296	0.6291		89	0.5725	0.5798	0.5711
196.5	0.6777	0.6828	0.6732		196.5	0.6408	0.6324	0.629		89.25	0.5724	0.5813	0.5715
196.75	0.6791	0.6853	0.6718		196.75	0.6412	0.6308	0.6296		89.5	0.5719	0.5798	0.5715
197	0.6786	0.6834	0.6727		197	0.6427	0.6323	0.6286		89.75	0.5729	0.5783	0.5722
197.25	0.6781	0.684	0.6721		197.25	0.6418	0.6323	0.6278		90	0.573	0.5775	0.57
197.5	0.6765	0.6842	0.6699		197.5	0.6421	0.6308	0.6282		90.25	0.5722	0.5787	0.5712
197.75	0.6787	0.6842	0.6712		197.75	0.6433	0.6306	0.628		90.5	0.5708	0.578	0.5733
198	0.677	0.6831	0.6737		198	0.6425	0.6305	0.6289		90.75	0.5722	0.5779	0.5701
198.25	0.6765	0.681	0.6719		198.25	0.639	0.6295	0.6291		91	0.5714	0.5775	0.5714
198.5	0.6781	0.6834	0.6698		198.5	0.6407	0.6291	0.6274		91.25	0.5728	0.5792	0.571
198.75	0.676	0.6815	0.6682		198.75	0.6423	0.6305	0.6273		91.5	0.5714	0.5806	0.5692
199	0.6774	0.6824	0.6704		199	0.6401	0.6288	0.6279		91.75	0.5719	0.5787	0.5687
199.25	0.6747	0.6794	0.6703		199.25	0.6411	0.6291	0.6268		92	0.574	0.5792	0.5704
199.5	0.6739	0.6804	0.6704		199.5	0.6422	0.6302	0.6264		92.25	0.5729	0.5778	0.5708
199.75	0.6761	0.6808	0.669		199.75	0.6415	0.6296	0.6271		92.5	0.5729	0.5766	0.5712
200	0.6747	0.6807	0.6691		200	0.6393	0.6299	0.6263		92.75	0.5699	0.5779	0.5703
200.25	0.675	0.6777	0.6687		200.25	0.6418	0.6291	0.6271		93	0.5711	0.5773	0.5688
200.5	0.6759	0.6793	0.6693		200.5	0.6387	0.6295	0.628		93.25	0.57	0.5795	0.5696
200.75	0.6716	0.6803	0.6662		200.75	0.6385	0.6282	0.6261		93.5	0.5708	0.5781	0.5681
201	0.6746	0.6772	0.6677		201	0.6421	0.6287	0.6267		93.75	0.5726	0.5812	0.5687
201.25	0.6762	0.679	0.6674		201.25	0.6391	0.6282	0.6242		94	0.5728	0.5778	0.5702
201.5	0.6743	0.6799	0.6651		201.5	0.6388	0.6294	0.6248		94.25	0.5718	0.5769	0.5688
201.75	0.6755	0.6783	0.6675		201.75	0.6411	0.6294	0.6269		94.5	0.5728	0.5777	0.5707
202	0.6746	0.6767	0.6678		202	0.6401	0.6273	0.6256		94.75	0.5721	0.5785	0.5704
202.25	0.674	0.6782	0.6686		202.25	0.6371	0.6292	0.6254		95	0.5713	0.5786	0.5694
202.5	0.6714	0.6747	0.6661		202.5	0.6402	0.6298	0.6246		95.25	0.5718	0.5791	0.569
202.75	0.6726	0.6747	0.6671		202.75	0.6395	0.6285	0.6243		95.5	0.5712	0.5797	0.5684
203	0.6718	0.6772	0.6667		203	0.6382	0.6283	0.625		95.75	0.5719	0.5799	0.5728
203.25	0.6721	0.6772	0.6652		203.25	0.6379	0.6259	0.626		96	0.5716	0.5778	0.5701
203.5	0.6723	0.6773	0.6656		203.5	0.6381	0.625	0.627		96.25	0.5718	0.577	0.5696
203.75	0.6719	0.6774	0.6672		203.75	0.6382	0.6264	0.6243		96.5	0.5701	0.5756	0.5697
204	0.6721	0.6769	0.6622		204	0.6362	0.6269	0.6233		96.75	0.5721	0.5777	0.5724
204.25	0.6717	0.6768	0.6633		204.25	0.6393	0.6266	0.6215		97	0.5723	0.576	0.5679
204.5	0.67	0.6747	0.6633		204.5	0.6373	0.6249	0.6242		97.25	0.571	0.5792	0.5695
204.75	0.6712	0.6768	0.6632		204.75	0.639	0.6261	0.6247		97.5	0.5711	0.58	0.5694
205	0.6706	0.6745	0.6646		205	0.6361	0.625	0.6223		97.75	0.5711	0.5793	0.5661
205.25	0.6709	0.6755	0.6642		205.25	0.6378	0.6248	0.6231		98	0.5719	0.5778	0.5678
205.5	0.669	0.6753	0.6666		205.5	0.6367	0.6241	0.6243		98.25	0.5704	0.5781	0.5679
205.75	0.6705	0.6733	0.6617		205.75	0.6383	0.6243	0.6237		98.5	0.5703	0.577	0.5689
206	0.669	0.675	0.6627		206	0.6386	0.6256	0.623		98.75	0.5716	0.577	0.5659
206.25	0.6696	0.6754	0.6634		206.25	0.6352	0.6242	0.6223		99	0.5708	0.5769	0.5694
206.5	0.6689	0.6734	0.6656		206.5	0.6361	0.6259	0.6229		99.25	0.5704	0.5771	0.5669
206.75	0.6695	0.6727	0.6651		206.75	0.636	0.6258	0.6239		99.5	0.5689	0.5739	0.5681
207	0.6693	0.6738	0.6626		207	0.635	0.6246	0.6233		99.75	0.5735	0.5788	0.5675
207.25	0.6687	0.6721	0.6636		207.25	0.6368	0.6242	0.6242		100	0.5711	0.58	0.5658
207.5	0.6671	0.6724	0.6618		207.5	0.6361	0.6279	0.6232		100.25	0.5693	0.5799	0.5672
207.75	0.6689	0.6726	0.6629		207.75	0.6353	0.6226	0.6213		100.5	0.5694	0.5767	0.5669
208	0.6689	0.6741	0.6618		208	0.6364	0.6248	0.6242		100.75	0.5714	0.5747	0.5649
208.25	0.6697	0.6724	0.6629		208.25	0.6364	0.622	0.6221		101	0.5704	0.5761	0.5687
208.5	0.6677	0.6737	0.664		208.5	0.6365	0.6246	0.6228		101.25	0.571	0.5789	0.5667
208.75	0.6685	0.6712	0.6629		208.75	0.6356	0.6247	0.621		101.5	0.5685	0.5784	0.5652
209	0.6689	0.67	0.6621		209	0.6352	0.623	0.6229		101.75	0.5687	0.5792	0.568
209.25	0.6674	0.6716	0.6605		209.25	0.6343	0.6215	0.62		102	0.57	0.5761	0.569
209.5	0.6669	0.6714	0.6623		209.5	0.6356	0.6234	0.6229		102.25	0.5707	0.574	0.5675
209.75	0.6676	0.6705	0.661		209.75	0.635	0.6235	0.6196		102.5	0.5701	0.5751	0.5665
210	0.6654	0.6694	0.6633		210	0.635	0.6225	0.6218		102.75	0.5706	0.5763	0.569
210.25	0.6692	0.6715	0.6635		210.25	0.6353	0.6225	0.6222		103	0.5727	0.5785	0.569
210.5	0.6668	0.6691	0.6601		210.5	0.6352	0.623	0.6194		103.25	0.5684	0.5761	0.5672
210.75	0.6676	0.6693	0.6602		210.75	0.6355	0.6207	0.6189		103.5	0.5712	0.5746	0.567
211	0.666	0.67	0.6625		211	0.6361	0.6218	0.6209		103.75	0.569	0.5761	0.5652
211.25	0.6655	0.6686	0.6588		211.25	0.6355	0.622	0.621		104	0.5716	0.5742	0.5672
211.5	0.6663	0.6693	0.6591		211.5	0.6329	0.6201	0.6244		104.25	0.5716	0.5763	0.5668
211.75	0.6653	0.6682	0.6588		211.75	0.6356	0.622	0.6207		104.5	0.57	0.5766	0.5645
212	0.6669	0.6679	0.6617		212	0.6354	0.6213	0.6194		104.75	0.5698	0.5756	0.5665
212.25	0.6657	0.6684	0.6599		212.25	0.6352	0.6189	0.6193		105	0.5689	0.5754	0.5652
212.5	0.6641	0.6687	0.6617		212.5	0.6355	0.6215	0.6222		105.25	0.5695	0.5747	0.5671
212.75	0.6649	0.6702	0.6597		212.75	0.6364	0.6204	0.62		105.5	0.5712	0.5763	0.5675
213	0.6659	0.6677	0.6581		213	0.6327	0.6197	0.6221		105.75	0.5671	0.5767	0.5657
213.25	0.6656	0.6673	0.6588		213.25	0.6335	0.6193	0.6202		106	0.5699	0.5738	0.5675
213.5	0.6652	0.6665	0.6583		213.5	0.6312	0.6201	0.6194		106.25	0.5697	0.5761	0.5665
213.75	0.6631	0.6653	0.6574		213.75	0.6336	0.6199	0.6195		106.5	0.5711	0.5772	0.5655
214	0.6639	0.6676	0.6585		214	0.6346	0.6188	0.6191		106.75	0.5712	0.5758	0.5661
214.25	0.6618	0.6652	0.6585		214.25	0.6352	0.6183	0.6204		107	0.568	0.5763	0.5663
214.5	0.6659	0.6669	0.6573		214.5	0.6341	0.6185	0.6193		107.25	0.569	0.577	0.5655
214.75	0.6631	0.6668	0.657		214.75	0.6337	0.6192	0.6196		107.5	0.5708	0.5755	0.5652
215	0.6637	0.6661	0.658		215	0.6329	0.6195	0.6186		107.75	0.5661	0.577	0.5649
215.25	0.664	0.6665	0.6573		215.25	0.6333	0.6185	0.6186		108	0.5696	0.5757	0.5664
215.5	0.6613	0.666	0.6583		215.5	0.6333	0.6183	0.6177		108.25	0.5679	0.5755	0.5674
215.75	0.6633	0.6657	0.6585		215.75	0.6336	0.6202	0.6187		108.5	0.5702	0.5746	0.5657
216	0.6633	0.6653	0.6567		216	0.6312	0.6189	0.6186		108.75	0.5686	0.5721	0.5642
216.25	0.6621	0.6666	0.6588		216.25	0.6321	0.6186	0.6193		109	0.5705	0.5746	0.568
216.5	0.6607	0.6678	0.6547		216.5	0.632	0.6191	0.619		109.25	0.5706	0.5757	0.5657
216.75	0.6616	0.6645	0.6584		216.75	0.6334	0.6215	0.6204		109.5	0.5672	0.5731	0.5645
217	0.6603	0.6641	0.6579		217	0.634	0.6209	0.6206		109.75	0.5701	0.575	0.5677
217.25	0.6618	0.6666	0.655		217.25	0.6318	0.6187	0.6196		110	0.5686	0.5775	0.5664
217.5	0.6606	0.6631	0.6561		217.5	0.6313	0.6194	0.6187		110.25	0.5683	0.5755	0.5681
217.75	0.6594	0.6632	0.6578		217.75	0.6328	0.6213	0.6167		110.5	0.5694	0.5719	0.5651
218	0.6621	0.6645	0.6559		218	0.6314	0.6191	0.6203		110.75	0.5677	0.5725	0.5662
218.25	0.6608	0.6645	0.6554		218.25	0.6328	0.6188	0.6186		111	0.5671	0.5735	0.567
218.5	0.6602	0.6652	0.6556		218.5	0.6351	0.6186	0.6175		111.25	0.5684	0.5745	0.5664
218.75	0.6625	0.6628	0.6566		218.75	0.6328	0.6167	0.6214		111.5	0.5687	0.5748	0.5659
219	0.66	0.6644	0.6558		219	0.6344	0.6178	0.6189		111.75	0.5709	0.5733	0.5652
219.25	0.6606	0.6641	0.655		219.25	0.6326	0.6179	0.6197		112	0.569	0.5725	0.5642
219.5	0.6612	0.6646	0.6566		219.5	0.6325	0.6165	0.6177		112.25	0.5678	0.5738	0.5646
219.75	0.6604	0.6642	0.6545		219.75	0.6324	0.617	0.6186		112.5	0.5685	0.5756	0.5656
220	0.661	0.6631	0.6538		220	0.6316	0.6154	0.6147		112.75	0.5672	0.574	0.5642
220.25	0.6598	0.6648	0.6551		220.25	0.6322	0.6183	0.6201		113	0.5686	0.5744	0.5648
220.5	0.6611	0.6633	0.6533		220.5	0.6321	0.6147	0.62		113.25	0.5677	0.5725	0.5662
220.75	0.6608	0.6602	0.659		220.75	0.632	0.6178	0.6157		113.5	0.5684	0.5752	0.5665
221	0.6604	0.6619	0.6555		221	0.6316	0.617	0.6148		113.75	0.5679	0.5745	0.5646
221.25	0.6603	0.6635	0.6553		221.25	0.633	0.6172	0.6174		114	0.566	0.5752	0.5677
221.5	0.6578	0.6626	0.653		221.5	0.6332	0.6137	0.6178		114.25	0.568	0.5759	0.564
221.75	0.6577	0.6615	0.6559		221.75	0.6356	0.6176	0.6168		114.5	0.5685	0.5739	0.5653
222	0.659	0.6628	0.6538		222	0.6323	0.6179	0.6195		114.75	0.5694	0.5753	0.5654
222.25	0.6588	0.6609	0.6541		222.25	0.6308	0.618	0.6149		115	0.5688	0.5724	0.5666
222.5	0.6566	0.6612	0.6529		222.5	0.6314	0.6153	0.6181		115.25	0.5681	0.5722	0.566
222.75	0.6618	0.6615	0.6531		222.75	0.6328	0.6145	0.6167		115.5	0.5692	0.5739	0.5671
223	0.6587	0.6592	0.654		223	0.6326	0.6165	0.6181		115.75	0.5679	0.5742	0.5665
223.25	0.6565	0.6619	0.6544		223.25	0.6311	0.6161	0.6156		116	0.5682	0.5718	0.5632
223.5	0.6583	0.6611	0.6544		223.5	0.6345	0.6183	0.6182		116.25	0.5667	0.5725	0.5646
223.75	0.6571	0.6591	0.6539		223.75	0.6324	0.6177	0.6174		116.5	0.5698	0.5749	0.5656
224	0.6577	0.6588	0.653		224	0.6325	0.6149	0.6168		116.75	0.5687	0.575	0.564
224.25	0.6569	0.658	0.6516		224.25	0.6301	0.6156	0.618		117	0.5678	0.5729	0.5646
224.5	0.6585	0.6611	0.6515		224.5	0.6311	0.6166	0.617		117.25	0.5689	0.5727	0.5664
224.75	0.6582	0.6576	0.6524		224.75	0.6317	0.6144	0.6133		117.5	0.5663	0.5716	0.5658
225	0.6569	0.6589	0.6532		225	0.63	0.618	0.6174		117.75	0.5707	0.5729	0.5633
225.25	0.6568	0.6585	0.6523		225.25	0.6341	0.6148	0.6141		118	0.5699	0.5714	0.5649
225.5	0.6566	0.6628	0.6527		225.5	0.6323	0.6169	0.6159		118.25	0.5706	0.574	0.562
225.75	0.6595	0.6581	0.6544		225.75	0.6326	0.6157	0.617		118.5	0.5675	0.5733	0.5661
226	0.6577	0.658	0.6525		226	0.6322	0.6154	0.6169		118.75	0.5673	0.5735	0.5633
226.25	0.656	0.6603	0.6527		226.25	0.6334	0.6176	0.6151		119	0.5668	0.5716	0.5629
226.5	0.6572	0.658	0.6489		226.5	0.6314	0.615	0.6165		119.25	0.5678	0.5732	0.5641
226.75	0.6545	0.6592	0.6513		226.75	0.6343	0.616	0.6156		119.5	0.5665	0.5742	0.5654
227	0.6556	0.661	0.651		227	0.6326	0.6141	0.6164		119.75	0.5673	0.5728	0.5652
227.25	0.6545	0.6582	0.653		227.25	0.632	0.6143	0.6153		120	0.5674	0.5735	0.5637
227.5	0.6545	0.6591	0.6529		227.5	0.6319	0.6138	0.6143		120.25	0.5672	0.5753	0.565
227.75	0.6552	0.6605	0.651		227.75	0.6304	0.6156	0.616		120.5	0.5676	0.5734	0.5655
228	0.6555	0.6586	0.6511		228	0.6305	0.6148	0.6144		120.75	0.5662	0.5734	0.5648
228.25	0.657	0.6561	0.6522		228.25	0.6317	0.6145	0.6167		121	0.5678	0.573	0.5639
228.5	0.656	0.6585	0.6493		228.5	0.6301	0.6138	0.6154		121.25	0.5697	0.5758	0.5659
228.75	0.6537	0.6587	0.6517		228.75	0.6315	0.6143	0.6155		121.5	0.5671	0.5696	0.5633
229	0.6545	0.6601	0.6494		229	0.6307	0.6137	0.6158		121.75	0.5684	0.5744	0.5654
229.25	0.6531	0.656	0.6516		229.25	0.6297	0.6116	0.6164		122	0.5684	0.5723	0.5648
229.5	0.6568	0.656	0.6493		229.5	0.631	0.6121	0.6146		122.25	0.5669	0.5727	0.5648
229.75	0.6545	0.6565	0.6497		229.75	0.6287	0.615	0.6142		122.5	0.5669	0.572	0.5637
230	0.6537	0.6584	0.6497		230	0.6319	0.6138	0.6152		122.75	0.5688	0.5705	0.5644
230.25	0.655	0.6577	0.6518		230.25	0.6312	0.6155	0.6149		123	0.5696	0.5725	0.564
230.5	0.6528	0.6564	0.6501		230.5	0.6279	0.6123	0.6125		123.25	0.5665	0.5738	0.5622
230.75	0.6549	0.6563	0.6496		230.75	0.6315	0.613	0.6136		123.5	0.5679	0.5738	0.5617
231	0.6547	0.6565	0.6497		231	0.6296	0.6132	0.6154		123.75	0.5671	0.573	0.5632
231.25	0.6524	0.6553	0.6501		231.25	0.6316	0.6123	0.6139		124	0.5701	0.5743	0.5636
231.5	0.6537	0.6563	0.6493		231.5	0.6304	0.6129	0.6138		124.25	0.5669	0.5708	0.5627
231.75	0.6519	0.6552	0.6531		231.75	0.6295	0.6145	0.6153		124.5	0.5662	0.5717	0.5632
232	0.6536	0.6574	0.6505		232	0.6308	0.614	0.6137		124.75	0.5668	0.5722	0.5616
232.25	0.6528	0.6561	0.6503		232.25	0.6297	0.6143	0.6142		125	0.5679	0.575	0.5643
232.5	0.6525	0.6544	0.6488		232.5	0.6305	0.614	0.6151		125.25	0.5689	0.5704	0.5613
232.75	0.6512	0.6545	0.6503		232.75	0.63	0.6137	0.6133		125.5	0.5673	0.5725	0.563
233	0.6547	0.6547	0.6492		233	0.628	0.613	0.6123		125.75	0.5672	0.5729	0.5633
233.25	0.6524	0.6553	0.6475		233.25	0.6311	0.6146	0.6165		126	0.5676	0.5743	0.5617
233.5	0.6532	0.6553	0.6452		233.5	0.6308	0.6137	0.6141		126.25	0.5666	0.5726	0.5605
233.75	0.6521	0.6536	0.6504		233.75	0.6285	0.6128	0.6138		126.5	0.5682	0.5717	0.5629
234	0.6534	0.6575	0.6492		234	0.6293	0.6111	0.6149		126.75	0.5657	0.5721	0.5635
234.25	0.6506	0.656	0.6508		234.25	0.6284	0.6143	0.6121		127	0.568	0.5723	0.5636
234.5	0.6528	0.6574	0.6477		234.5	0.6302	0.6149	0.6141		127.25	0.5659	0.5719	0.5645
234.75	0.6502	0.6553	0.6494		234.75	0.6301	0.6154	0.6149		127.5	0.5689	0.5723	0.5637
235	0.6504	0.6533	0.6515		235	0.631	0.6133	0.6138		127.75	0.5698	0.5759	0.5637
235.25	0.6501	0.6536	0.6481		235.25	0.6287	0.6124	0.6142		128	0.569	0.5715	0.5655
235.5	0.6529	0.6575	0.6481		235.5	0.6302	0.613	0.613		128.25	0.5666	0.5725	0.564
235.75	0.6531	0.6536	0.6478		235.75	0.6268	0.6138	0.613		128.5	0.5682	0.5712	0.5647
236	0.6518	0.6544	0.6457		236	0.6295	0.6132	0.6141		128.75	0.5674	0.5725	0.5638
236.25	0.6493	0.6558	0.6456		236.25	0.6268	0.6097	0.6119		129	0.5661	0.5703	0.562
236.5	0.6499	0.654	0.6472		236.5	0.6276	0.6138	0.6139		129.25	0.5665	0.5718	0.5624
236.75	0.6508	0.6552	0.6481		236.75	0.6296	0.6108	0.6149		129.5	0.5669	0.5719	0.561
237	0.6523	0.6544	0.6466		237	0.6285	0.6113	0.6134		129.75	0.5651	0.5726	0.5632
237.25	0.6522	0.6537	0.6484		237.25	0.6309	0.6123	0.6138		130	0.5661	0.5718	0.565
237.5	0.6491	0.6518	0.6469		237.5	0.63	0.6102	0.6108		130.25	0.5669	0.5721	0.5641
237.75	0.6503	0.6545	0.6485		237.75	0.6296	0.6118	0.6129		130.5	0.5672	0.5721	0.5625
238	0.6509	0.6532	0.6455		238	0.6297	0.6108	0.6134		130.75	0.5656	0.5711	0.5649
238.25	0.6514	0.6543	0.6482		238.25	0.6305	0.6154	0.6122		131	0.569	0.5729	0.5614
238.5	0.6491	0.6548	0.6463		238.5	0.6302	0.6115	0.6134		131.25	0.5651	0.5705	0.5629
238.75	0.6509	0.6528	0.6469		238.75	0.6284	0.6109	0.6124		131.5	0.5656	0.5705	0.5648
239	0.6514	0.6538	0.6472		239	0.6302	0.613	0.6131		131.75	0.5653	0.5735	0.5613
239.25	0.651	0.6531	0.6466		239.25	0.6287	0.6093	0.6118		132	0.5661	0.5717	0.5634
239.5	0.652	0.6527	0.6452		239.5	0.6297	0.6109	0.6126		132.25	0.5683	0.5725	0.5632
239.75	0.6493	0.6515	0.6474		239.75	0.6297	0.6126	0.6131		132.5	0.5677	0.5727	0.5645
240	0.6488	0.6521	0.646		240	0.6289	0.6099	0.6142		132.75	0.5674	0.5705	0.5627
240.25	0.6485	0.6533	0.6466		240.25	0.629	0.6124	0.6127		133	0.5652	0.5726	0.5643
240.5	0.6492	0.6522	0.6479		240.5	0.6299	0.6095	0.6103		133.25	0.5653	0.5714	0.5622
240.75	0.6502	0.6523	0.6465		240.75	0.6276	0.612	0.6137		133.5	0.5652	0.5728	0.5623
241	0.6491	0.6513	0.6455		241	0.6264	0.6087	0.6125		133.75	0.5674	0.5741	0.5637
241.25	0.6475	0.6511	0.6471		241.25	0.6316	0.6083	0.6126		134	0.5641	0.5706	0.5627
241.5	0.648	0.6494	0.6449		241.5	0.6297	0.6114	0.613		134.25	0.5669	0.5729	0.5642
241.75	0.6499	0.6518	0.6456		241.75	0.6308	0.613	0.6123		134.5	0.5681	0.5704	0.5626
242	0.6509	0.6533	0.6444		242	0.6296	0.6118	0.6137		134.75	0.5653	0.5709	0.5616
242.25	0.6509	0.6508	0.6464		242.25	0.6265	0.6088	0.614		135	0.5671	0.5718	0.5608
242.5	0.6486	0.6513	0.6445		242.5	0.6273	0.612	0.6126		135.25	0.5666	0.5709	0.5625
242.75	0.6484	0.6523	0.6463		242.75	0.6275	0.611	0.6132		135.5	0.5684	0.5741	0.5591
243	0.6502	0.6507	0.6443		243	0.6311	0.6101	0.612		135.75	0.5653	0.5715	0.5616
243.25	0.6499	0.6521	0.6481		243.25	0.6281	0.6094	0.6104		136	0.5663	0.5691	0.5625
243.5	0.6497	0.651	0.6453		243.5	0.6282	0.6103	0.6104		136.25	0.5669	0.5726	0.5614
243.75	0.6497	0.6526	0.6454		243.75	0.6287	0.6095	0.6115		136.5	0.5698	0.5713	0.5629
244	0.6488	0.6491	0.645		244	0.628	0.61	0.6116		136.75	0.5653	0.5716	0.5629
244.25	0.6485	0.6489	0.6453		244.25	0.6289	0.609	0.6121		137	0.5659	0.573	0.561
244.5	0.6491	0.6518	0.6451		244.5	0.6297	0.6094	0.6114		137.25	0.5691	0.5703	0.5605
244.75	0.647	0.6503	0.6452		244.75	0.6301	0.6106	0.6096		137.5	0.5662	0.5707	0.5627
245	0.6475	0.6499	0.6451		245	0.6282	0.6079	0.6127		137.75	0.5641	0.572	0.5617
245.25	0.6454	0.6499	0.6456		245.25	0.6281	0.6127	0.6113		138	0.5649	0.5705	0.5628
245.5	0.6469	0.6506	0.6467		245.5	0.628	0.6089	0.6109		138.25	0.569	0.5708	0.5608
245.75	0.6485	0.6511	0.6436		245.75	0.6273	0.6091	0.611		138.5	0.5646	0.5749	0.5628
246	0.6471	0.6492	0.6439		246	0.6283	0.6091	0.6114		138.75	0.5661	0.5688	0.562
246.25	0.6454	0.6519	0.6444		246.25	0.6315	0.6113	0.6121		139	0.5673	0.573	0.5627
246.5	0.6466	0.6507	0.6443		246.5	0.6277	0.6093	0.6095		139.25	0.5656	0.5683	0.5629
246.75	0.6464	0.6488	0.6438		246.75	0.6259	0.6113	0.6117		139.5	0.5682	0.5739	0.5614
247	0.6482	0.6484	0.6439		247	0.6276	0.6091	0.6096		139.75	0.565	0.5723	0.5629
247.25	0.6475	0.6486	0.6444		247.25	0.6297	0.6109	0.6104		140	0.5649	0.5723	0.5653
247.5	0.6483	0.6489	0.6445		247.5	0.6269	0.6082	0.6121		140.25	0.5637	0.5731	0.562
247.75	0.6463	0.6508	0.6428		247.75	0.6282	0.6084	0.6096		140.5	0.5696	0.5718	0.5628
248	0.6467	0.6483	0.6441		248	0.6273	0.608	0.6113		140.75	0.5662	0.5705	0.5619
248.25	0.6485	0.6504	0.6439		248.25	0.6286	0.6116	0.6094		141	0.5656	0.5715	0.5602
248.5	0.6467	0.6479	0.6437		248.5	0.6267	0.6085	0.6102		141.25	0.5664	0.5741	0.5592
248.75	0.6459	0.6487	0.6432		248.75	0.6275	0.6085	0.6105		141.5	0.5667	0.5729	0.5623
249	0.6456	0.6475	0.646		249	0.6267	0.6083	0.6104		141.75	0.5662	0.5709	0.5624
249.25	0.6466	0.6483	0.6427		249.25	0.6273	0.6085	0.6092		142	0.5649	0.5703	0.5628
249.5	0.6477	0.6484	0.6457		249.5	0.6272	0.6085	0.6109		142.25	0.5676	0.5721	0.5607
249.75	0.6484	0.6476	0.6429		249.75	0.6264	0.6065	0.6094		142.5	0.5662	0.5717	0.5614
250	0.6471	0.6489	0.6414		250	0.6277	0.6093	0.6103		142.75	0.5662	0.5726	0.5611
250.25	0.6455	0.647	0.6439		250.25	0.628	0.6082	0.6114		143	0.5658	0.5712	0.5614
250.5	0.6458	0.6464	0.6435		250.5	0.6253	0.6085	0.6094		143.25	0.5663	0.5717	0.5605
250.75	0.6463	0.6486	0.6422		250.75	0.6282	0.6079	0.6123		143.5	0.5668	0.5725	0.5627
251	0.6461	0.6491	0.645		251	0.6286	0.6074	0.6099		143.75	0.5662	0.5709	0.5617
251.25	0.6473	0.6487	0.6429		251.25	0.6284	0.6084	0.6117		144	0.5654	0.5712	0.5586
251.5	0.6453	0.6478	0.6433		251.5	0.6287	0.6095	0.6107		144.25	0.5656	0.5714	0.5611
251.75	0.6458	0.6463	0.6442		251.75	0.6258	0.607	0.6111		144.5	0.5659	0.5708	0.5617
252	0.6451	0.6471	0.6413		252	0.627	0.6081	0.6092		144.75	0.5695	0.5716	0.5633
252.25	0.645	0.6465	0.6426		252.25	0.6286	0.6079	0.6108		145	0.5649	0.5698	0.5621
252.5	0.6456	0.6473	0.6429		252.5	0.6264	0.6066	0.6115		145.25	0.5673	0.5719	0.5614
252.75	0.6436	0.6466	0.6427		252.75	0.6256	0.6079	0.6087		145.5	0.5656	0.5716	0.5602
253	0.6449	0.6471	0.6415		253	0.6266	0.6075	0.6095		145.75	0.5658	0.5718	0.5598
253.25	0.6452	0.6474	0.6434		253.25	0.6274	0.6083	0.6089		146	0.5652	0.5722	0.562
253.5	0.6478	0.6466	0.6418		253.5	0.6261	0.607	0.6114		146.25	0.5672	0.5705	0.5632
253.75	0.6473	0.6466	0.6433		253.75	0.626	0.6102	0.6114		146.5	0.5665	0.5723	0.5631
254	0.6456	0.6472	0.6451		254	0.6269	0.6079	0.6097		146.75	0.5663	0.5708	0.5625
254.25	0.6468	0.6476	0.6414		254.25	0.627	0.6076	0.608		147	0.5643	0.5713	0.5617
254.5	0.6455	0.6471	0.6453		254.5	0.6274	0.6083	0.6112		147.25	0.566	0.5702	0.5616
254.75	0.6495	0.6457	0.6419		254.75	0.6265	0.6084	0.6098		147.5	0.5669	0.5693	0.5618
255	0.6451	0.6454	0.6431		255	0.626	0.6073	0.6114		147.75	0.5667	0.5703	0.5621
255.25	0.6464	0.6466	0.6408		255.25	0.6253	0.6076	0.6109		148	0.5658	0.5718	0.561
255.5	0.645	0.6432	0.6417		255.5	0.6279	0.6065	0.6116		148.25	0.5653	0.5728	0.5618
255.75	0.6449	0.6457	0.6424		255.75	0.6266	0.6096	0.609		148.5	0.5653	0.5706	0.5606
256	0.6464	0.647	0.6424		256	0.6257	0.6063	0.6105		148.75	0.5669	0.5704	0.5632
256.25	0.6462	0.6461	0.6415		256.25	0.6285	0.6068	0.608		149	0.5676	0.57	0.563
256.5	0.6431	0.6469	0.6416		256.5	0.6271	0.6077	0.6099		149.25	0.5654	0.5697	0.5625
256.75	0.6453	0.6435	0.6429		256.75	0.6274	0.6061	0.6087		149.5	0.567	0.5679	0.5593
257	0.6431	0.6457	0.6401		257	0.6263	0.6074	0.6102		149.75	0.5655	0.57	0.5626
257.25	0.6464	0.6458	0.6419		257.25	0.6269	0.607	0.6094		150	0.5668	0.5709	0.5625
257.5	0.6471	0.6462	0.6434		257.5	0.6274	0.6075	0.6078		150.25	0.5666	0.5698	0.5616
257.75	0.6444	0.6484	0.6423		257.75	0.6256	0.6062	0.609		150.5	0.5664	0.5705	0.562
258	0.6444	0.6469	0.6406		258	0.6272	0.6059	0.6087		150.75	0.5666	0.5704	0.562
258.25	0.6428	0.6476	0.6425		258.25	0.6248	0.6105	0.6084		151	0.5659	0.5718	0.5626
258.5	0.6442	0.647	0.6437		258.5	0.6261	0.609	0.6081		151.25	0.567	0.5703	0.5631
258.75	0.6433	0.6472	0.6405		258.75	0.6288	0.6077	0.6099		151.5	0.5654	0.5717	0.5621
259	0.6423	0.6475	0.6391		259	0.6247	0.6061	0.6101		151.75	0.5669	0.5709	0.5626
259.25	0.6431	0.6449	0.642		259.25	0.625	0.607	0.6082		152	0.5679	0.57	0.5598
259.5	0.6434	0.6463	0.6443		259.5	0.6268	0.6062	0.6091		152.25	0.5663	0.5722	0.5623
259.75	0.6451	0.6449	0.6417		259.75	0.6267	0.6094	0.6111		152.5	0.5649	0.5708	0.5569
260	0.6439	0.6456	0.6401		260	0.626	0.6089	0.61		152.75	0.5656	0.57	0.5616
260.25	0.6436	0.6477	0.6423		260.25	0.6273	0.6078	0.6082		153	0.5658	0.5701	0.5591
260.5	0.6437	0.6471	0.6431		260.5	0.6264	0.6048	0.6081		153.25	0.5656	0.5708	0.5614
260.75	0.6426	0.6437	0.6408		260.75	0.6247	0.6073	0.6064		153.5	0.5671	0.5705	0.5628
261	0.6448	0.6457	0.6437		261	0.6258	0.6054	0.608		153.75	0.566	0.5697	0.5613
261.25	0.6458	0.6446	0.6396		261.25	0.6255	0.607	0.6103		154	0.565	0.5702	0.5633
261.5	0.6432	0.6436	0.6432		261.5	0.6248	0.6072	0.6083		154.25	0.5649	0.5714	0.5621
261.75	0.643	0.6431	0.6402		261.75	0.6271	0.604	0.6071		154.5	0.5639	0.5727	0.5596
262	0.6435	0.646	0.6412		262	0.6245	0.6049	0.6085		154.75	0.5634	0.5736	0.562
262.25	0.6435	0.6448	0.6402		262.25	0.6266	0.6061	0.6091		155	0.5664	0.5726	0.5623
262.5	0.6438	0.6449	0.6392		262.5	0.6246	0.6076	0.6077		155.25	0.5658	0.5698	0.5615
262.75	0.6449	0.6441	0.644		262.75	0.625	0.6076	0.6097		155.5	0.5669	0.57	0.5616
263	0.6424	0.643	0.6403		263	0.6258	0.6044	0.6098		155.75	0.5658	0.5702	0.5623
263.25	0.6422	0.6418	0.6399		263.25	0.6246	0.6066	0.6075		156	0.5655	0.57	0.5599
263.5	0.6422	0.6442	0.6407		263.5	0.6242	0.6041	0.6086		156.25	0.5675	0.5694	0.5606
263.75	0.6429	0.6465	0.6405		263.75	0.6261	0.6063	0.6083		156.5	0.5661	0.5712	0.5618
264	0.6423	0.6454	0.6411		264	0.6257	0.6066	0.6096		156.75	0.5673	0.5703	0.5625
264.25	0.6455	0.6428	0.6402		264.25	0.6252	0.6061	0.6075		157	0.5636	0.5692	0.5599
264.5	0.6429	0.6455	0.638		264.5	0.625	0.6079	0.6082		157.25	0.5656	0.5712	0.5607
264.75	0.6447	0.645	0.6414		264.75	0.6247	0.6073	0.6076		157.5	0.564	0.5701	0.5608
265	0.6417	0.6453	0.6395		265	0.625	0.6064	0.6105		157.75	0.5659	0.5713	0.5602
265.25	0.6452	0.6448	0.6433		265.25	0.6253	0.6074	0.6084		158	0.5652	0.5716	0.5626
265.5	0.6407	0.644	0.6408		265.5	0.6259	0.6051	0.6073		158.25	0.5658	0.5698	0.5612
265.75	0.644	0.6428	0.6409		265.75	0.6256	0.609	0.6082		158.5	0.567	0.572	0.5623
266	0.6424	0.6454	0.6386		266	0.6256	0.6076	0.6084		158.75	0.5664	0.5695	0.5608
266.25	0.6411	0.6424	0.6398		266.25	0.6258	0.6056	0.6079		159	0.5637	0.5701	0.562
266.5	0.6424	0.6415	0.6411		266.5	0.6224	0.6077	0.6076		159.25	0.5658	0.5706	0.5591
266.75	0.6426	0.6434	0.639		266.75	0.6293	0.6069	0.6071		159.5	0.5648	0.5707	0.5615
267	0.6438	0.6421	0.6399		267	0.6237	0.6085	0.6096		159.75	0.5656	0.5708	0.5638
267.25	0.643	0.6418	0.6401		267.25	0.6238	0.6058	0.6093		160	0.5671	0.5713	0.5611
267.5	0.6431	0.6409	0.642		267.5	0.6256	0.6074	0.6076		160.25	0.5661	0.5716	0.5608
267.75	0.6424	0.6444	0.64		267.75	0.6236	0.6077	0.61		160.5	0.5647	0.5709	0.5614
268	0.642	0.6409	0.6403		268	0.6236	0.6032	0.6063		160.75	0.5653	0.5696	0.5608
268.25	0.6399	0.6453	0.6397		268.25	0.6254	0.6053	0.6079		161	0.5653	0.5729	0.5578
268.5	0.6435	0.6428	0.6389		268.5	0.626	0.6069	0.6094		161.25	0.5654	0.5701	0.5587
268.75	0.6426	0.6426	0.6389		268.75	0.6257	0.6064	0.6084		161.5	0.5672	0.5689	0.5606
269	0.6425	0.642	0.6403		269	0.6232	0.6053	0.608		161.75	0.566	0.5688	0.5596
269.25	0.6413	0.645	0.6407		269.25	0.6255	0.6074	0.6064		162	0.5649	0.5684	0.5615
269.5	0.6421	0.644	0.6402		269.5	0.6239	0.6047	0.6047		162.25	0.5658	0.5697	0.5606
269.75	0.644	0.6426	0.64		269.75	0.6241	0.6057	0.6075		162.5	0.5643	0.571	0.5587
270	0.6449	0.6415	0.6409		270	0.627	0.6057	0.6077		162.75	0.566	0.57	0.5599
270.25	0.6446	0.6425	0.6387		270.25	0.6258	0.6062	0.6078		163	0.5675	0.5691	0.5602
270.5	0.6415	0.6445	0.6402		270.5	0.6247	0.6037	0.6084		163.25	0.5649	0.5707	0.5604
270.75	0.6429	0.6433	0.64		270.75	0.6264	0.607	0.605		163.5	0.5635	0.5676	0.561
271	0.6409	0.6432	0.6381		271	0.6249	0.6051	0.6091		163.75	0.5655	0.5711	0.5587
271.25	0.6414	0.6438	0.6394		271.25	0.6247	0.6051	0.6066		164	0.5657	0.5707	0.5609
271.5	0.6421	0.6444	0.6408		271.5	0.6255	0.6043	0.6079		164.25	0.566	0.5695	0.5592
271.75	0.6426	0.6426	0.6414		271.75	0.6249	0.6052	0.6058		164.5	0.564	0.5694	0.5608
272	0.6402	0.6431	0.6395		272	0.6255	0.6052	0.6085		164.75	0.5657	0.5696	0.5603
272.25	0.6414	0.643	0.639		272.25	0.6267	0.6033	0.6071		165	0.5642	0.5686	0.5583
272.5	0.6427	0.6414	0.6377		272.5	0.6257	0.6064	0.6065		165.25	0.568	0.5682	0.5606
272.75	0.6413	0.643	0.6368		272.75	0.6232	0.6042	0.6084		165.5	0.5639	0.5708	0.5617
273	0.6427	0.6425	0.6365		273	0.6274	0.6047	0.6075		165.75	0.5653	0.5697	0.5565
273.25	0.6415	0.6442	0.6388		273.25	0.6252	0.6048	0.608		166	0.5653	0.5689	0.5609
273.5	0.6419	0.6397	0.6419		273.5	0.6258	0.6068	0.6107		166.25	0.5636	0.5709	0.56
273.75	0.6432	0.6434	0.6403		273.75	0.6262	0.6028	0.6089		166.5	0.5664	0.5696	0.5611
274	0.641	0.6426	0.6395		274	0.623	0.604	0.6066		166.75	0.5653	0.5707	0.5618
274.25	0.6395	0.6405	0.6389		274.25	0.6265	0.6062	0.6074		167	0.5654	0.5701	0.5586
274.5	0.6425	0.6422	0.6384		274.5	0.6218	0.602	0.6075		167.25	0.5668	0.5722	0.561
274.75	0.6407	0.6398	0.6376		274.75	0.6244	0.6068	0.6085		167.5	0.5655	0.5681	0.5596
275	0.6402	0.6407	0.6378		275	0.6241	0.6053	0.6078		167.75	0.5671	0.569	0.559
275.25	0.6404	0.6402	0.6385		275.25	0.6254	0.6032	0.607		168	0.5643	0.5688	0.5611
275.5	0.6412	0.6415	0.6396		275.5	0.627	0.6065	0.6061		168.25	0.5648	0.5686	0.5622
275.75	0.6428	0.6416	0.6363		275.75	0.6246	0.6008	0.6062		168.5	0.5662	0.5685	0.5612
276	0.641	0.6395	0.6393		276	0.627	0.604	0.6074		168.75	0.5645	0.5724	0.5609
276.25	0.643	0.6388	0.638		276.25	0.6238	0.605	0.6073		169	0.5646	0.5694	0.559
276.5	0.6431	0.6396	0.6376		276.5	0.6236	0.6059	0.6067		169.25	0.5682	0.5691	0.5583
276.75	0.6429	0.6406	0.6373		276.75	0.6258	0.602	0.6071		169.5	0.5658	0.5692	0.5586
277	0.6405	0.6437	0.6393		277	0.6261	0.6031	0.6082		169.75	0.5647	0.5699	0.558
277.25	0.6408	0.6411	0.6381		277.25	0.6255	0.6044	0.606		170	0.5651	0.5691	0.5592
277.5	0.6402	0.6401	0.6367		277.5	0.6243	0.6061	0.6071		170.25	0.5661	0.5702	0.5603
277.75	0.6407	0.6429	0.6389		277.75	0.6247	0.6038	0.6065		170.5	0.5659	0.5701	0.5591
278	0.6417	0.6406	0.6409		278	0.6251	0.6049	0.6074		170.75	0.5646	0.5697	0.5604
278.25	0.6425	0.6419	0.6374		278.25	0.6234	0.6021	0.6058		171	0.5663	0.5697	0.5594
278.5	0.642	0.6392	0.6374		278.5	0.6248	0.6035	0.6081		171.25	0.5642	0.5689	0.5568
278.75	0.6418	0.6403	0.6412		278.75	0.6268	0.6036	0.6073		171.5	0.5649	0.5711	0.5582
279	0.6396	0.6398	0.6388		279	0.625	0.6049	0.6071		171.75	0.5662	0.5703	0.5589
279.25	0.6403	0.643	0.6381		279.25	0.6236	0.6029	0.6093		172	0.5683	0.5718	0.5597
279.5	0.642	0.6428	0.6395		279.5	0.6229	0.6026	0.6057		172.25	0.5652	0.5686	0.5588
279.75	0.6409	0.6413	0.6385		279.75	0.6227	0.602	0.6073		172.5	0.5661	0.5702	0.5589
280	0.6401	0.6417	0.6371		280	0.6238	0.6029	0.6094		172.75	0.5659	0.5692	0.5614
280.25	0.6425	0.6385	0.6397		280.25	0.624	0.6025	0.6067		173	0.5651	0.5695	0.5595
280.5	0.639	0.6403	0.6391		280.5	0.6259	0.6029	0.6055		173.25	0.5652	0.5682	0.5585
280.75	0.6394	0.64	0.6404		280.75	0.6215	0.6049	0.6088		173.5	0.5646	0.5712	0.5608
281	0.6397	0.6403	0.639		281	0.6237	0.6043	0.6085		173.75	0.5635	0.569	0.5605
281.25	0.6405	0.6419	0.6375		281.25	0.6253	0.6047	0.6062		174	0.567	0.5685	0.5596
281.5	0.6407	0.6405	0.6378		281.5	0.6244	0.6054	0.6078		174.25	0.5657	0.5698	0.5612
281.75	0.6418	0.6424	0.6378		281.75	0.6229	0.6018	0.6059		174.5	0.5647	0.57	0.5595
282	0.6388	0.6421	0.6386		282	0.6241	0.605	0.6068		174.75	0.5635	0.5698	0.5586
282.25	0.6381	0.6399	0.6369		282.25	0.6255	0.6028	0.6047		175	0.5637	0.569	0.5635
282.5	0.6402	0.6415	0.6367		282.5	0.6239	0.6031	0.6068		175.25	0.5644	0.569	0.5583
282.75	0.6416	0.6403	0.6396		282.75	0.6254	0.6046	0.6063		175.5	0.5652	0.5686	0.5596
283	0.6422	0.6391	0.6381		283	0.6232	0.6039	0.6057		175.75	0.5641	0.5683	0.5596
283.25	0.6419	0.6384	0.6391		283.25	0.6245	0.6055	0.6069		176	0.5684	0.5698	0.5588
283.5	0.6406	0.641	0.6394		283.5	0.6254	0.6032	0.6059		176.25	0.5652	0.5699	0.5592
283.75	0.6384	0.6426	0.6371		283.75	0.6244	0.6036	0.6065		176.5	0.5655	0.5685	0.5609
284	0.6399	0.6429	0.6358		284	0.6244	0.6036	0.6053		176.75	0.5661	0.5668	0.5579
284.25	0.6392	0.6391	0.6373		284.25	0.6245	0.6049	0.6031		177	0.5678	0.5685	0.5607
284.5	0.6417	0.639	0.638		284.5	0.6239	0.6049	0.6057		177.25	0.5631	0.571	0.5602
284.75	0.6406	0.643	0.6395		284.75	0.6259	0.603	0.6065		177.5	0.5634	0.5707	0.5589
285	0.6398	0.6401	0.6392		285	0.6224	0.6029	0.6043		177.75	0.5638	0.5709	0.5626
285.25	0.6399	0.6409	0.6375		285.25	0.6238	0.6011	0.6053		178	0.5675	0.5712	0.5584
285.5	0.6398	0.638	0.6373		285.5	0.6264	0.6017	0.6072		178.25	0.5656	0.5697	0.5593
285.75	0.6404	0.6408	0.639		285.75	0.6249	0.6021	0.6069		178.5	0.5674	0.5707	0.5588
286	0.64	0.6385	0.6352		286	0.6233	0.606	0.6059		178.75	0.5658	0.5701	0.5598
286.25	0.6401	0.6423	0.6354		286.25	0.6226	0.6044	0.606		179	0.5641	0.5691	0.5593
286.5	0.6406	0.6394	0.6368		286.5	0.6234	0.6045	0.6073		179.25	0.5646	0.5686	0.5592
286.75	0.6391	0.6412	0.6381		286.75	0.6241	0.6025	0.6064		179.5	0.5654	0.5688	0.5582
287	0.64	0.6401	0.6378		287	0.6212	0.6052	0.6062		179.75	0.5663	0.5677	0.5591
287.25	0.6386	0.6394	0.6383		287.25	0.6227	0.6031	0.6063		180	0.5643	0.5704	0.5603
287.5	0.6394	0.6368	0.6346		287.5	0.6253	0.6019	0.6098		180.25	0.5663	0.5693	0.5588
287.75	0.6391	0.6406	0.6397		287.75	0.6227	0.6035	0.6073		180.5	0.5655	0.5674	0.5581
288	0.6394	0.6409	0.6375		288	0.6257	0.6049	0.6046		180.75	0.5678	0.57	0.5608
288.25	0.639	0.6387	0.638		288.25	0.6219	0.6015	0.605		181	0.5652	0.5714	0.5605
288.5	0.6383	0.6415	0.6364		288.5	0.6229	0.6029	0.609		181.25	0.5661	0.5688	0.5592
288.75	0.6386	0.642	0.6378		288.75	0.6203	0.6058	0.6057		181.5	0.566	0.5683	0.5584
289	0.6391	0.6395	0.6367		289	0.6257	0.6037	0.6053		181.75	0.5657	0.5679	0.5594
289.25	0.6393	0.6395	0.635		289.25	0.6238	0.6057	0.6053		182	0.5666	0.5719	0.558
289.5	0.6384	0.6398	0.6355		289.5	0.6234	0.6035	0.6071		182.25	0.5656	0.5685	0.5602
289.75	0.6417	0.6405	0.6373		289.75	0.6262	0.6065	0.6055		182.5	0.5621	0.5718	0.5581
290	0.639	0.6394	0.6357		290	0.6236	0.6021	0.6057		182.75	0.5631	0.568	0.5568
290.25	0.6383	0.6386	0.6362		290.25	0.6254	0.6044	0.6061		183	0.5653	0.569	0.5594
										183.25	0.5656	0.5697	0.5606
										183.5	0.5661	0.5698	0.5584
										183.75	0.5647	0.568	0.558
										184	0.5637	0.5716	0.5591
										184.25	0.5646	0.5684	0.5597
										184.5	0.5655	0.5688	0.5581
										184.75	0.5655	0.5714	0.5599
										185	0.5644	0.5731	0.5612
										185.25	0.5648	0.5701	0.5589
										185.5	0.5654	0.5676	0.5603
										185.75	0.5646	0.5697	0.5594
										186	0.5655	0.568	0.5565
										186.25	0.5652	0.5698	0.5601
										186.5	0.5641	0.5701	0.5571
										186.75	0.5639	0.5695	0.5605
										187	0.5654	0.5692	0.5571
										187.25	0.5654	0.5693	0.5604
										187.5	0.5653	0.5699	0.5573
										187.75	0.5638	0.5705	0.5608
										188	0.5661	0.5695	0.5582
										188.25	0.5664	0.5718	0.5604
										188.5	0.5658	0.5701	0.5587
										188.75	0.5643	0.5651	0.5589
										189	0.567	0.565	0.558
										189.25	0.5649	0.5686	0.5577
										189.5	0.5653	0.5706	0.5587
										189.75	0.5665	0.5683	0.5594
										190	0.5644	0.5692	0.5586
										190.25	0.5645	0.5697	0.5584
										190.5	0.5655	0.5703	0.5573
										190.75	0.5654	0.5665	0.5606
										191	0.5654	0.5674	0.5562
										191.25	0.5679	0.5702	0.5569
										191.5	0.5645	0.5669	0.5577
										191.75	0.566	0.5701	0.5578
										192	0.5623	0.5679	0.5591
										192.25	0.5641	0.5685	0.5576
										192.5	0.5673	0.5682	0.5593
										192.75	0.5639	0.5682	0.5577
										193	0.5642	0.5678	0.5587
										193.25	0.5642	0.5679	0.5558
										193.5	0.5618	0.568	0.5585
										193.75	0.5654	0.57	0.5607
										194	0.5673	0.5668	0.5602
										194.25	0.5684	0.5714	0.5564
										194.5	0.5664	0.5665	0.5581
										194.75	0.5635	0.5691	0.5578
										195	0.5652	0.5671	0.5613
										195.25	0.5654	0.5686	0.5572
										195.5	0.5661	0.5702	0.5592
										195.75	0.5673	0.57	0.5606
										196	0.5639	0.5693	0.5599
										196.25	0.5655	0.5688	0.5571
										196.5	0.5637	0.5688	0.5596
										196.75	0.567	0.5683	0.5584
										197	0.5662	0.5701	0.5591
										197.25	0.565	0.5684	0.5595
										197.5	0.5656	0.5672	0.5568
										197.75	0.5645	0.5657	0.5576
										198	0.5665	0.5706	0.5582
										198.25	0.565	0.5677	0.5576
										198.5	0.5641	0.5677	0.56
										198.75	0.5644	0.5698	0.5592
										199	0.5673	0.5698	0.5576
										199.25	0.5655	0.5689	0.5593
										199.5	0.5652	0.568	0.5589
										199.75	0.564	0.57	0.5596
										200	0.5658	0.5681	0.5595
										200.25	0.5688	0.5676	0.5577
										200.5	0.5644	0.568	0.5579
										200.75	0.565	0.5682	0.5578
										201	0.5663	0.5682	0.5583
										201.25	0.5679	0.5674	0.5588
										201.5	0.5653	0.5696	0.5581
										201.75	0.5663	0.567	0.5587
										202	0.5662	0.5681	0.5593
										202.25	0.5681	0.5684	0.5575
										202.5	0.5652	0.567	0.5605
										202.75	0.5643	0.5685	0.5583
										203	0.5642	0.5686	0.5583
										203.25	0.5638	0.5682	0.5582
										203.5	0.5654	0.567	0.5592
										203.75	0.5637	0.5689	0.5597
										204	0.564	0.57	0.5591
										204.25	0.5644	0.5705	0.5598
										204.5	0.564	0.5672	0.5594
										204.75	0.5642	0.5686	0.5583
										205	0.5649	0.5692	0.5587
										205.25	0.565	0.5687	0.5587
										205.5	0.5629	0.5683	0.5602
										205.75	0.5642	0.5675	0.5583
										206	0.5646	0.5663	0.559
										206.25	0.567	0.5672	0.5585
										206.5	0.5646	0.5689	0.5594
										206.75	0.566	0.5685	0.5576
										207	0.5644	0.5701	0.5588
										207.25	0.5645	0.5704	0.557
										207.5	0.5641	0.5664	0.5577
										207.75	0.5663	0.5683	0.5572
										208	0.5661	0.5693	0.556
										208.25	0.5657	0.5683	0.5586
										208.5	0.5666	0.568	0.5586
										208.75	0.5653	0.5678	0.5595
										209	0.5668	0.5681	0.5575
										209.25	0.5649	0.5694	0.5559
										209.5	0.5663	0.5677	0.558
										209.75	0.5645	0.5697	0.5565
										210	0.5677	0.568	0.5585
										210.25	0.5631	0.5669	0.558
										210.5	0.564	0.5682	0.558
										210.75	0.5663	0.5671	0.5576
										211	0.5645	0.569	0.5569
										211.25	0.5677	0.5698	0.5549
										211.5	0.5645	0.5677	0.5584
										211.75	0.5672	0.5698	0.5586
										212	0.564	0.569	0.5587
										212.25	0.5655	0.5705	0.5569
										212.5	0.5644	0.5671	0.5589
										212.75	0.5656	0.5681	0.56
										213	0.5649	0.5688	0.556
										213.25	0.5644	0.5695	0.5577
										213.5	0.5632	0.567	0.5587
										213.75	0.5664	0.5675	0.558
										214	0.5664	0.5676	0.5589
										214.25	0.5649	0.569	0.5587
										214.5	0.5632	0.5699	0.5587
										214.75	0.5656	0.5695	0.5571
										215	0.5645	0.5691	0.5572
										215.25	0.5654	0.569	0.5595
										215.5	0.5662	0.5709	0.5575
										215.75	0.5656	0.5678	0.5558
										216	0.5632	0.5675	0.5586
										216.25	0.5642	0.5671	0.5572
										216.5	0.5658	0.567	0.5586
										216.75	0.5644	0.5692	0.5553
										217	0.5652	0.5683	0.5573
										217.25	0.5642	0.5668	0.5581
										217.5	0.5671	0.569	0.5561
										217.75	0.5641	0.5689	0.5584
										218	0.5648	0.5658	0.5586
										218.25	0.5653	0.5675	0.5596
										218.5	0.5641	0.5696	0.5598
										218.75	0.5642	0.5688	0.5587
										219	0.5642	0.5722	0.5569
										219.25	0.5642	0.5683	0.5566
										219.5	0.5657	0.571	0.5562
										219.75	0.563	0.5692	0.5567
										220	0.5656	0.5689	0.557
										220.25	0.565	0.5707	0.5574
										220.5	0.5657	0.5712	0.5598
										220.75	0.5652	0.5682	0.5556
										221	0.5645	0.5668	0.5576
										221.25	0.5649	0.5694	0.5573
										221.5	0.565	0.5684	0.5573
										221.75	0.5669	0.5683	0.5578
										222	0.564	0.5677	0.5575
										222.25	0.5647	0.5676	0.559
										222.5	0.5649	0.5681	0.5558
										222.75	0.5668	0.5667	0.5594
										223	0.567	0.5685	0.558
										223.25	0.5636	0.5682	0.5594
										223.5	0.5656	0.5681	0.5564
										223.75	0.5659	0.5683	0.5575
										224	0.565	0.5665	0.5601
										224.25	0.5629	0.567	0.5597
										224.5	0.5655	0.5684	0.558
										224.75	0.5632	0.5673	0.5579
										225	0.5661	0.5677	0.557
										225.25	0.5646	0.5679	0.5575
										225.5	0.5658	0.5687	0.5582
										225.75	0.5657	0.5679	0.5586
										226	0.5664	0.5664	0.559
										226.25	0.5661	0.5679	0.5569
										226.5	0.5661	0.5656	0.5605
										226.75	0.5651	0.566	0.5574
										227	0.5649	0.5677	0.5582
										227.25	0.5655	0.5678	0.5555
										227.5	0.5672	0.5674	0.557
										227.75	0.5666	0.5663	0.558
										228	0.5659	0.5678	0.5591
										228.25	0.5655	0.5683	0.5563
										228.5	0.5635	0.5687	0.5585
										228.75	0.5627	0.5673	0.5587
										229	0.5642	0.5677	0.5578
										229.25	0.5663	0.5688	0.5582
										229.5	0.5647	0.568	0.5578
										229.75	0.5684	0.5673	0.5589
										230	0.5659	0.566	0.5574
										230.25	0.5637	0.5691	0.5569
										230.5	0.5656	0.5677	0.5578
										230.75	0.5659	0.5696	0.557
										231	0.5637	0.5706	0.559
										231.25	0.5657	0.5683	0.557
										231.5	0.5659	0.5663	0.5562
										231.75	0.5655	0.5667	0.5573
										232	0.5644	0.5672	0.5561
										232.25	0.5661	0.5672	0.5592
										232.5	0.5665	0.5682	0.5577
										232.75	0.5653	0.567	0.5583
										233	0.5668	0.5679	0.5581
										233.25	0.5644	0.5678	0.5575
										233.5	0.5653	0.5663	0.5575
										233.75	0.5649	0.5699	0.5582
										234	0.5625	0.566	0.5568
										234.25	0.5671	0.5685	0.5576
										234.5	0.565	0.5684	0.5569
										234.75	0.5676	0.5663	0.5581
										235	0.5665	0.5677	0.558
										235.25	0.5661	0.5688	0.5596
										235.5	0.5647	0.5708	0.5565
										235.75	0.5662	0.5661	0.5581
										236	0.5648	0.569	0.557
										236.25	0.5646	0.5678	0.5579
										236.5	0.5653	0.5677	0.5577
										236.75	0.5645	0.5693	0.5593
										237	0.5645	0.5663	0.5578
										237.25	0.5646	0.5671	0.5566
										237.5	0.5654	0.5685	0.5582
										237.75	0.5654	0.5676	0.5549
										238	0.5628	0.5663	0.5569
										238.25	0.5641	0.5678	0.557
										238.5	0.5631	0.5673	0.5592
										238.75	0.5657	0.5683	0.5578
										239	0.5639	0.5675	0.5585
										239.25	0.5654	0.5696	0.5581
										239.5	0.5668	0.5656	0.5578
										239.75	0.565	0.5662	0.5607
										240	0.5656	0.5657	0.5565

## Sheet: Figure 4C
PU:DE 1:15, 1.49 mW cm-2						PU:DE 1:10, 1.49 mW cm-2							PU:DE 1:5, 1.49 mW cm-2
Time (min)	Absorbance 1	Absorbance 2	Absorbance 3			Time (min)	Absorbance 1	Absorbance 2	Absorbance 3				Time (min)	Absorbance 1	Absorbance 2	Absorbance 3
0	0.6697	0.6776	0.6667			0	0.6186	0.6218	0.621				0	0.5963	0.5867	0.5675
10	0.7252	0.736	0.7267			10	0.6353	0.6407	0.6371				10	0.5799	0.574	0.5551
20	0.7761	0.789	0.7795			20	0.6447	0.6569	0.6521				20	0.578	0.5752	0.5591
30	0.8196	0.8296	0.8086			30	0.6549	0.668	0.6635				30	0.5792	0.5713	0.5555
40	0.8714	0.8751	0.856			40	0.6718	0.6868	0.6829				40	0.579	0.5726	0.558
50	0.932	0.9088	0.8973			50	0.6974	0.7032	0.704				50	0.5758	0.5718	0.5573
60	0.9435	0.9601	0.9454			60	0.7161	0.7324	0.7287				60	0.5775	0.5748	0.5644
70	1.0043	1.0122	0.9805			70	0.7345	0.7538	0.759				70	0.5871	0.5814	0.5684
80	1.0449	1.0583	1.0099			80	0.7628	0.7796	0.7843				80	0.5946	0.5902	0.5749
90	1.0819	1.0829	1.0523			90	0.7852	0.8026	0.8185				90	0.6029	0.5943	0.5805
100	1.0973	1.1142	1.0922			100	0.8002	0.8212	0.8323				100	0.6116	0.6044	0.5901
110	1.1	1.1263	1.0703			110	0.8141	0.8479	0.8422				110	0.6224	0.6125	0.5946
110.25	1.0491	1.0775	1.0335			120	0.8119	0.8518	0.863				120	0.6321	0.6253	0.6038
110.5	1.0383	1.0512	1.0224			130	0.8206	0.8465	0.8661				130	0.6457	0.6349	0.611
110.75	1.0314	1.0396	1.0087			130.25	0.8075	0.8209	0.8398				140	0.6488	0.6433	0.6184
111	1.0096	1.0393	1.0038			130.5	0.8044	0.8191	0.8338				150	0.6567	0.6536	0.6285
111.25	1.0012	1.04	0.999			130.75	0.7997	0.8131	0.8266				160	0.665	0.6592	0.6321
111.5	1.0028	1.0401	0.9974			131	0.7912	0.8104	0.817				170	0.6681	0.6615	0.6426
111.75	1.0015	1.0389	0.9905			131.25	0.7894	0.8074	0.8151				180	0.6667	0.6644	0.6418
112	0.9951	1.0359	0.9886			131.5	0.7882	0.8062	0.8101				180.25	0.6633	0.6594	0.6417
112.25	0.9868	1.0308	0.9853			131.75	0.7775	0.8039	0.8069				180.5	0.6606	0.6628	0.6408
112.5	0.9804	1.0194	0.9799			132	0.7742	0.8013	0.8003				180.75	0.6587	0.6579	0.6412
112.75	0.976	1.0115	0.9757			132.25	0.7739	0.7973	0.7958				181	0.6592	0.6578	0.6371
113	0.9719	1.0008	0.971			132.5	0.7702	0.795	0.7935				181.25	0.6578	0.6554	0.639
113.25	0.9679	0.9961	0.9649			132.75	0.7642	0.7933	0.7886				181.5	0.6579	0.6559	0.6386
113.5	0.9672	0.9908	0.9608			133	0.7637	0.7921	0.7877				181.75	0.6556	0.6551	0.6333
113.75	0.9609	0.9925	0.9554			133.25	0.7613	0.7894	0.786				182	0.6555	0.655	0.6373
114	0.9619	0.9844	0.9498			133.5	0.7595	0.7878	0.7841				182.25	0.6531	0.656	0.6364
114.25	0.9597	0.9821	0.946			133.75	0.7587	0.7845	0.7795				182.5	0.6534	0.6543	0.6337
114.5	0.9545	0.9783	0.9447			134	0.7581	0.7831	0.779				182.75	0.6531	0.6527	0.632
114.75	0.9521	0.9772	0.9414			134.25	0.7536	0.7836	0.7773				183	0.6514	0.6515	0.635
115	0.9479	0.9748	0.9393			134.5	0.7533	0.7769	0.7723				183.25	0.6502	0.6496	0.6335
115.25	0.9453	0.972	0.9355			134.75	0.7552	0.7745	0.7727				183.5	0.6541	0.6498	0.6349
115.5	0.9408	0.9714	0.9318			135	0.7508	0.775	0.7717				183.75	0.6486	0.6492	0.6309
115.75	0.94	0.9704	0.9295			135.25	0.7477	0.7728	0.7704				184	0.6494	0.6478	0.6302
116	0.936	0.9598	0.926			135.5	0.7451	0.7734	0.7697				184.25	0.648	0.65	0.6309
116.25	0.9343	0.9547	0.9253			135.75	0.7481	0.7691	0.7685				184.5	0.6466	0.6475	0.6304
116.5	0.9313	0.9506	0.9256			136	0.7447	0.7674	0.767				184.75	0.65	0.6466	0.6326
116.75	0.93	0.9506	0.9196			136.25	0.7438	0.7638	0.762				185	0.648	0.6457	0.6299
117	0.9268	0.9471	0.9222			136.5	0.7413	0.7671	0.7625				185.25	0.647	0.6448	0.6306
117.25	0.9252	0.9471	0.9139			136.75	0.7406	0.7649	0.7623				185.5	0.6473	0.6457	0.6293
117.5	0.9238	0.9424	0.9107			137	0.7419	0.7616	0.7591				185.75	0.6441	0.6464	0.63
117.75	0.9186	0.9433	0.909			137.25	0.7409	0.7621	0.7566				186	0.6453	0.6445	0.6315
118	0.9185	0.9383	0.9074			137.5	0.7372	0.7584	0.7573				186.25	0.6447	0.6401	0.6289
118.25	0.917	0.9391	0.9072			137.75	0.741	0.759	0.7547				186.5	0.6443	0.6433	0.6321
118.5	0.9134	0.9339	0.9009			138	0.7376	0.7565	0.7552				186.75	0.6423	0.6451	0.6283
118.75	0.9105	0.9307	0.8992			138.25	0.7393	0.7553	0.7551				187	0.6436	0.6402	0.6272
119	0.9098	0.9306	0.9004			138.5	0.7396	0.7538	0.7526				187.25	0.6405	0.6412	0.6293
119.25	0.9057	0.9272	0.8958			138.75	0.7343	0.7509	0.7517				187.5	0.6447	0.6429	0.6285
119.5	0.9027	0.9236	0.8932			139	0.7321	0.753	0.75				187.75	0.6438	0.6428	0.6279
119.75	0.9016	0.9215	0.8933			139.25	0.7341	0.7501	0.7476				188	0.6411	0.6428	0.6258
120	0.9005	0.9197	0.8905			139.5	0.7313	0.7508	0.7472				188.25	0.6439	0.6399	0.6268
120.25	0.8992	0.9202	0.8897			139.75	0.7292	0.7472	0.7471				188.5	0.6424	0.6404	0.6298
120.5	0.8967	0.9191	0.8875			140	0.7305	0.7478	0.743				188.75	0.6432	0.6429	0.6259
120.75	0.8947	0.914	0.8875			140.25	0.7295	0.7478	0.7426				189	0.6414	0.6404	0.6256
121	0.8912	0.9148	0.8819			140.5	0.7283	0.7475	0.741				189.25	0.6401	0.6387	0.6242
121.25	0.8915	0.9099	0.8804			140.75	0.7269	0.7464	0.7396				189.5	0.6424	0.6398	0.6266
121.5	0.8906	0.9113	0.8797			141	0.7267	0.7445	0.7395				189.75	0.6415	0.6401	0.6263
121.75	0.89	0.9083	0.8758			141.25	0.7316	0.7431	0.7401				190	0.6419	0.6387	0.6279
122	0.8875	0.9062	0.8746			141.5	0.7262	0.7419	0.7392				190.25	0.6384	0.6386	0.6272
122.25	0.8861	0.9034	0.874			141.75	0.7246	0.7404	0.7389				190.5	0.6381	0.6388	0.6257
122.5	0.8835	0.9032	0.8722			142	0.7243	0.7394	0.7407				190.75	0.6398	0.6372	0.6272
122.75	0.877	0.9001	0.8704			142.25	0.7254	0.7381	0.7345				191	0.6408	0.6391	0.6254
123	0.8772	0.8978	0.8693			142.5	0.7233	0.7385	0.7375				191.25	0.6396	0.6368	0.624
123.25	0.8801	0.8947	0.8674			142.75	0.7227	0.7337	0.7352				191.5	0.6381	0.6405	0.6253
123.5	0.8791	0.8936	0.8666			143	0.7235	0.7347	0.7324				191.75	0.6399	0.6394	0.6266
123.75	0.8765	0.8927	0.8654			143.25	0.7227	0.7347	0.7343				192	0.6394	0.6358	0.624
124	0.8759	0.8934	0.8627			143.5	0.7203	0.7367	0.7324				192.25	0.6389	0.6373	0.6245
124.25	0.8742	0.8907	0.8624			143.75	0.7217	0.7332	0.7319				192.5	0.638	0.6365	0.6241
124.5	0.8701	0.8868	0.8613			144	0.7184	0.7322	0.7299				192.75	0.6401	0.6371	0.6275
124.75	0.8696	0.887	0.8628			144.25	0.7173	0.7311	0.7294				193	0.6393	0.6366	0.6254
125	0.8659	0.886	0.86			144.5	0.7178	0.7321	0.7277				193.25	0.6373	0.6353	0.6228
125.25	0.8656	0.8842	0.8562			144.75	0.7152	0.7286	0.7281				193.5	0.6375	0.6369	0.6252
125.5	0.8657	0.8831	0.8535			145	0.7145	0.7268	0.7249				193.75	0.6366	0.6375	0.6235
125.75	0.8648	0.882	0.8553			145.25	0.7147	0.728	0.7243				194	0.6377	0.6354	0.6217
126	0.86	0.879	0.8516			145.5	0.7167	0.7265	0.7248				194.25	0.6365	0.6356	0.6223
126.25	0.8608	0.8756	0.8517			145.75	0.7145	0.7261	0.7215				194.5	0.6391	0.638	0.6251
126.5	0.859	0.8775	0.8474			146	0.7159	0.725	0.7228				194.75	0.6369	0.6366	0.624
126.75	0.8592	0.8761	0.8476			146.25	0.7142	0.7252	0.7225				195	0.6359	0.636	0.6252
127	0.8553	0.8732	0.8487			146.5	0.7152	0.723	0.723				195.25	0.6352	0.6348	0.6263
127.25	0.8541	0.8721	0.845			146.75	0.713	0.7241	0.7219				195.5	0.6376	0.6355	0.6252
127.5	0.8549	0.8723	0.8438			147	0.7114	0.7233	0.7179				195.75	0.6345	0.6338	0.624
127.75	0.8513	0.8686	0.8416			147.25	0.7088	0.7203	0.7175				196	0.6348	0.6347	0.6253
128	0.8503	0.8676	0.8397			147.5	0.709	0.7216	0.7193				196.25	0.6349	0.6332	0.6232
128.25	0.8498	0.8687	0.8375			147.75	0.7099	0.7222	0.7209				196.5	0.6358	0.6336	0.6244
128.5	0.8487	0.869	0.8383			148	0.7088	0.7211	0.718				196.75	0.6352	0.6344	0.6257
128.75	0.8469	0.8666	0.8389			148.25	0.7092	0.723	0.7172				197	0.6341	0.6339	0.6248
129	0.8458	0.8685	0.8371			148.5	0.7103	0.7172	0.7157				197.25	0.6334	0.6345	0.6217
129.25	0.8461	0.8628	0.8352			148.75	0.7076	0.717	0.7141				197.5	0.6347	0.6322	0.6244
129.5	0.8444	0.8636	0.8352			149	0.7098	0.7179	0.7164				197.75	0.6345	0.6356	0.6237
129.75	0.8439	0.8618	0.8343			149.25	0.7062	0.7188	0.7134				198	0.6343	0.6365	0.6254
130	0.84	0.8588	0.8335			149.5	0.7064	0.7159	0.7117				198.25	0.635	0.6338	0.6228
130.25	0.8402	0.8574	0.8317			149.75	0.7052	0.7152	0.7148				198.5	0.6337	0.6332	0.6242
130.5	0.8387	0.8576	0.8299			150	0.706	0.7161	0.7137				198.75	0.633	0.6306	0.6238
130.75	0.8379	0.8549	0.8277			150.25	0.7031	0.7143	0.7114				199	0.6337	0.6347	0.6218
131	0.8373	0.8547	0.8253			150.5	0.7052	0.7131	0.7095				199.25	0.6337	0.6317	0.6239
131.25	0.8375	0.8552	0.8258			150.75	0.7041	0.7107	0.712				199.5	0.6332	0.6334	0.6239
131.5	0.8359	0.8524	0.8262			151	0.7044	0.7115	0.7106				199.75	0.6335	0.6317	0.6231
131.75	0.8347	0.8505	0.8252			151.25	0.7052	0.7118	0.709				200	0.6332	0.6324	0.6245
132	0.8323	0.8491	0.8227			151.5	0.7025	0.7135	0.7082				200.25	0.6334	0.631	0.625
132.25	0.8331	0.8476	0.8228			151.75	0.703	0.7097	0.7076				200.5	0.6326	0.6321	0.6211
132.5	0.8325	0.849	0.8241			152	0.7015	0.71	0.7068				200.75	0.6321	0.6326	0.6263
132.75	0.8311	0.8475	0.8211			152.25	0.7051	0.7104	0.7077				201	0.6327	0.6339	0.6221
133	0.83	0.8451	0.8187			152.5	0.6992	0.7108	0.7091				201.25	0.6309	0.6332	0.6249
133.25	0.8305	0.8442	0.8197			152.75	0.7024	0.7093	0.7062				201.5	0.6307	0.6323	0.6211
133.5	0.8305	0.844	0.8152			153	0.7014	0.707	0.7056				201.75	0.6324	0.6349	0.6201
133.75	0.8261	0.8427	0.8176			153.25	0.6985	0.7091	0.7062				202	0.6326	0.6352	0.6236
134	0.8269	0.8425	0.8165			153.5	0.698	0.7067	0.7037				202.25	0.6312	0.6328	0.622
134.25	0.8233	0.8402	0.8147			153.75	0.6981	0.7047	0.7041				202.5	0.6292	0.6311	0.6232
134.5	0.8249	0.844	0.8134			154	0.6982	0.706	0.7049				202.75	0.632	0.6322	0.6234
134.75	0.8215	0.8404	0.8128			154.25	0.6966	0.7074	0.702				203	0.6302	0.6314	0.6219
135	0.8201	0.8381	0.8102			154.5	0.6972	0.7073	0.7028				203.25	0.6319	0.6324	0.6224
135.25	0.8198	0.8398	0.808			154.75	0.6986	0.7058	0.7012				203.5	0.6299	0.6342	0.6213
135.5	0.8183	0.8381	0.8066			155	0.6971	0.7062	0.7036				203.75	0.6313	0.632	0.6245
135.75	0.8184	0.8371	0.8067			155.25	0.6966	0.7064	0.7016				204	0.6302	0.6333	0.6222
136	0.8162	0.8341	0.8059			155.5	0.6958	0.7042	0.702				204.25	0.629	0.6326	0.6219
136.25	0.8161	0.8338	0.8029			155.75	0.6978	0.7028	0.6991				204.5	0.6311	0.6317	0.6212
136.5	0.8151	0.8332	0.8027			156	0.6946	0.7014	0.6985				204.75	0.6312	0.6319	0.6238
136.75	0.8135	0.8316	0.804			156.25	0.6935	0.7031	0.698				205	0.6298	0.6322	0.6227
137	0.8136	0.8285	0.8026			156.5	0.6931	0.7005	0.7003				205.25	0.63	0.6304	0.6217
137.25	0.8087	0.8291	0.7992			156.75	0.6935	0.7011	0.6955				205.5	0.6287	0.6327	0.6231
137.5	0.8102	0.8268	0.8003			157	0.6926	0.7004	0.6966				205.75	0.6314	0.6308	0.6235
137.75	0.8088	0.828	0.8001			157.25	0.693	0.6999	0.6966				206	0.6292	0.6348	0.6221
138	0.8098	0.8272	0.7971			157.5	0.6978	0.7023	0.6952
138.25	0.81	0.8266	0.7968			157.75	0.6933	0.7001	0.696
138.5	0.8084	0.8256	0.7959			158	0.6907	0.6978	0.6968
138.75	0.8098	0.8236	0.7951			158.25	0.693	0.6983	0.6963
139	0.8045	0.8225	0.7937			158.5	0.6911	0.7008	0.6937
139.25	0.8041	0.8206	0.7931			158.75	0.6917	0.7	0.6949
139.5	0.8057	0.822	0.7912			159	0.6911	0.6999	0.6928
139.75	0.8046	0.8188	0.7927			159.25	0.6912	0.698	0.6941
140	0.8002	0.8189	0.7896			159.5	0.6905	0.6975	0.6932
140.25	0.8019	0.8193	0.7885			159.75	0.688	0.6986	0.6958
140.5	0.8004	0.8161	0.7884			160	0.6896	0.6972	0.6916
140.75	0.8009	0.815	0.7883			160.25	0.6887	0.6978	0.6901
141	0.7985	0.8145	0.7877			160.5	0.6889	0.6966	0.6931
141.25	0.7972	0.8125	0.7861			160.75	0.689	0.6972	0.6908
141.5	0.7976	0.8137	0.7851			161	0.6874	0.6951	0.6921
141.75	0.7957	0.811	0.7845			161.25	0.6881	0.6954	0.6906
142	0.7965	0.8109	0.7831			161.5	0.6873	0.6951	0.6901
142.25	0.7949	0.8104	0.7822			161.75	0.6899	0.6965	0.6911
142.5	0.7944	0.8101	0.782			162	0.6878	0.6917	0.6905
142.75	0.7925	0.8069	0.7827			162.25	0.6872	0.6947	0.6911
143	0.7928	0.8062	0.7804			162.5	0.6868	0.6938	0.6881
143.25	0.7906	0.8072	0.7786			162.75	0.6884	0.6917	0.689
143.5	0.7919	0.8047	0.7796			163	0.6893	0.6931	0.6874
143.75	0.7889	0.8041	0.7767			163.25	0.6868	0.6918	0.6875
144	0.7874	0.8052	0.7764			163.5	0.6848	0.6928	0.6865
144.25	0.7879	0.8021	0.7761			163.75	0.6848	0.6898	0.6863
144.5	0.7862	0.8014	0.7753			164	0.6865	0.6916	0.6848
144.75	0.7869	0.8016	0.7724			164.25	0.6821	0.6905	0.6853
145	0.7845	0.7982	0.7738			164.5	0.6825	0.6887	0.6856
145.25	0.7846	0.7992	0.7727			164.75	0.6841	0.6889	0.6849
145.5	0.784	0.7963	0.7714			165	0.683	0.6892	0.6866
145.75	0.7835	0.7978	0.7703			165.25	0.6827	0.6884	0.6844
146	0.7811	0.7957	0.77			165.5	0.6826	0.6889	0.6841
146.25	0.7821	0.7959	0.7685			165.75	0.6821	0.6873	0.6842
146.5	0.7809	0.7947	0.7681			166	0.6827	0.6867	0.684
146.75	0.7827	0.7939	0.7691			166.25	0.6822	0.6865	0.6856
147	0.7765	0.7926	0.7688			166.5	0.6805	0.6882	0.6828
147.25	0.779	0.7957	0.7662			166.75	0.6795	0.6865	0.6809
147.5	0.7756	0.7917	0.7639			167	0.6818	0.6873	0.6812
147.75	0.7763	0.7889	0.7673			167.25	0.6803	0.6875	0.682
148	0.7773	0.79	0.7652			167.5	0.6826	0.6858	0.6835
148.25	0.7764	0.7902	0.7641			167.75	0.681	0.6855	0.6812
148.5	0.7737	0.7885	0.7621			168	0.6804	0.6861	0.6816
148.75	0.7747	0.7893	0.763			168.25	0.6823	0.6877	0.6787
149	0.7731	0.786	0.7596			168.5	0.6793	0.6854	0.6796
149.25	0.7735	0.7869	0.7571			168.75	0.6793	0.6859	0.6794
149.5	0.7697	0.7874	0.7596			169	0.6801	0.6836	0.6803
149.75	0.7726	0.7864	0.7579			169.25	0.6776	0.6834	0.6785
150	0.7679	0.7836	0.7582			169.5	0.676	0.6826	0.6786
150.25	0.77	0.7815	0.7579			169.75	0.6781	0.6828	0.6783
150.5	0.7679	0.7809	0.7553			170	0.6777	0.6818	0.6772
150.75	0.7688	0.7786	0.756			170.25	0.6767	0.6822	0.6792
151	0.7692	0.7825	0.7534			170.5	0.6763	0.6818	0.6787
151.25	0.768	0.7788	0.7537			170.75	0.6782	0.6816	0.6766
151.5	0.7665	0.7769	0.7544			171	0.6778	0.6805	0.6763
151.75	0.7661	0.7783	0.754			171.25	0.6762	0.6812	0.6755
152	0.7656	0.7774	0.7531			171.5	0.6763	0.6819	0.6747
152.25	0.7613	0.7774	0.7515			171.75	0.6762	0.681	0.6783
152.5	0.7624	0.7756	0.7516			172	0.6763	0.6815	0.6748
152.75	0.762	0.7726	0.7505			172.25	0.6756	0.6822	0.6754
153	0.7606	0.7722	0.7514			172.5	0.6745	0.6803	0.6743
153.25	0.761	0.7731	0.7491			172.75	0.6746	0.6789	0.6737
153.5	0.7586	0.772	0.7467			173	0.6749	0.6785	0.6737
153.75	0.7595	0.7714	0.7474			173.25	0.6743	0.6788	0.6752
154	0.7599	0.7731	0.7476			173.5	0.6752	0.679	0.6758
154.25	0.7562	0.7675	0.7451			173.75	0.6767	0.6763	0.6752
154.5	0.7574	0.7694	0.7438			174	0.6733	0.6761	0.6733
154.75	0.7568	0.7686	0.7439			174.25	0.6747	0.6782	0.6729
155	0.7542	0.7678	0.7431			174.5	0.6743	0.6775	0.6721
155.25	0.755	0.7672	0.7425			174.75	0.6727	0.6755	0.6723
155.5	0.7537	0.7656	0.7446			175	0.6749	0.6787	0.6705
155.75	0.7509	0.7663	0.743			175.25	0.671	0.6749	0.6716
156	0.7525	0.7633	0.7415			175.5	0.6742	0.6742	0.6731
156.25	0.7539	0.7634	0.7406			175.75	0.6726	0.6751	0.6724
156.5	0.7524	0.7634	0.7394			176	0.6709	0.6773	0.6721
156.75	0.751	0.7655	0.7384			176.25	0.6704	0.6744	0.6696
157	0.749	0.7638	0.7387			176.5	0.6732	0.6766	0.6729
157.25	0.7522	0.7639	0.7362			176.75	0.6736	0.6777	0.6705
157.5	0.75	0.7602	0.736			177	0.6737	0.674	0.6727
157.75	0.7476	0.7599	0.7371			177.25	0.6717	0.6745	0.6711
158	0.7487	0.7587	0.7345			177.5	0.6717	0.674	0.6693
158.25	0.7458	0.7602	0.7367			177.75	0.6695	0.6749	0.6704
158.5	0.7461	0.76	0.7344			178	0.669	0.6734	0.6671
158.75	0.7469	0.7571	0.7326			178.25	0.6707	0.6749	0.6671
159	0.7471	0.7563	0.7331			178.5	0.6707	0.6753	0.6682
159.25	0.7412	0.7582	0.7326			178.75	0.6691	0.6748	0.6677
159.5	0.7424	0.7531	0.7308			179	0.6708	0.6723	0.6641
159.75	0.7435	0.7527	0.7315			179.25	0.6704	0.675	0.667
160	0.7457	0.7519	0.7296			179.5	0.6711	0.6729	0.6677
160.25	0.7414	0.751	0.73			179.75	0.6683	0.6716	0.6676
160.5	0.7427	0.7515	0.7309			180	0.6725	0.6722	0.67
160.75	0.7407	0.7507	0.728			180.25	0.6699	0.6736	0.6673
161	0.7379	0.7503	0.7275			180.5	0.669	0.6711	0.6696
161.25	0.7373	0.7506	0.7301			180.75	0.6684	0.6709	0.6674
161.5	0.7372	0.7509	0.7273			181	0.6691	0.6712	0.669
161.75	0.7382	0.7502	0.7261			181.25	0.6679	0.6716	0.6664
162	0.7354	0.7483	0.7251			181.5	0.667	0.6719	0.6654
162.25	0.7364	0.748	0.7253			181.75	0.669	0.6694	0.6659
162.5	0.7378	0.7472	0.7246			182	0.6647	0.6695	0.6658
162.75	0.7362	0.746	0.7242			182.25	0.6663	0.6705	0.6646
163	0.7339	0.7457	0.7265			182.5	0.6647	0.6714	0.6647
163.25	0.7355	0.7433	0.7203			182.75	0.667	0.6702	0.663
163.5	0.7355	0.7437	0.7239			183	0.6674	0.6704	0.6647
163.75	0.7356	0.7443	0.7226			183.25	0.6664	0.6688	0.6656
164	0.7302	0.7436	0.7185			183.5	0.6655	0.6696	0.6651
164.25	0.7312	0.743	0.7217			183.75	0.6676	0.6667	0.6634
164.5	0.731	0.7419	0.718			184	0.666	0.6685	0.6632
164.75	0.7325	0.7399	0.7208			184.25	0.6647	0.669	0.6628
165	0.7296	0.7416	0.7211			184.5	0.6677	0.6687	0.6642
165.25	0.73	0.7404	0.7186			184.75	0.6633	0.6646	0.6662
165.5	0.7295	0.74	0.7183			185	0.6647	0.6676	0.664
165.75	0.7301	0.7392	0.7202			185.25	0.6655	0.6665	0.6627
166	0.7292	0.737	0.7178			185.5	0.6637	0.6661	0.6636
166.25	0.727	0.7385	0.7154			185.75	0.6662	0.6669	0.6635
166.5	0.7282	0.7363	0.7168			186	0.6631	0.6658	0.6618
166.75	0.7247	0.7362	0.7159			186.25	0.6631	0.6671	0.6613
167	0.7262	0.735	0.7166			186.5	0.6627	0.6633	0.6618
167.25	0.7255	0.7358	0.7169			186.75	0.6631	0.6644	0.6621
167.5	0.7242	0.7336	0.7146			187	0.667	0.6651	0.6627
167.75	0.723	0.7328	0.7143			187.25	0.6631	0.6651	0.6626
168	0.7248	0.7327	0.7103			187.5	0.6633	0.6654	0.6611
168.25	0.723	0.7325	0.7116			187.75	0.6633	0.6644	0.6601
168.5	0.7232	0.7319	0.7102			188	0.6608	0.6637	0.6623
168.75	0.7214	0.7313	0.7099			188.25	0.6612	0.6639	0.6612
169	0.7218	0.7309	0.7103			188.5	0.6652	0.6638	0.6607
169.25	0.7208	0.7284	0.7102			188.75	0.6638	0.6644	0.6603
169.5	0.7238	0.7298	0.7102			189	0.6631	0.6637	0.6608
169.75	0.7203	0.7293	0.7094			189.25	0.6615	0.667	0.6606
170	0.7189	0.7299	0.7073			189.5	0.6653	0.6654	0.6603
170.25	0.7168	0.7271	0.708			189.75	0.6622	0.6623	0.6612
170.5	0.7157	0.7278	0.7068			190	0.6625	0.6631	0.6623
170.75	0.7174	0.7262	0.7094			190.25	0.6626	0.6622	0.6598
171	0.7183	0.7269	0.7081			190.5	0.6596	0.6627	0.6618
171.25	0.7173	0.7262	0.7063			190.75	0.6617	0.6618	0.6586
171.5	0.7153	0.7237	0.7064			191	0.6611	0.6622	0.6585
171.75	0.7165	0.7252	0.7063			191.25	0.6612	0.6611	0.6598
172	0.7152	0.7264	0.7051			191.5	0.6637	0.6631	0.6559
172.25	0.7138	0.7257	0.7056			191.75	0.6593	0.6613	0.6581
172.5	0.7144	0.721	0.7061			192	0.6579	0.6623	0.6578
172.75	0.7137	0.7239	0.7036			192.25	0.6606	0.6619	0.658
173	0.7131	0.7211	0.7022			192.5	0.6604	0.6632	0.6568
173.25	0.7132	0.7196	0.7035			192.75	0.6596	0.6643	0.6575
173.5	0.7129	0.7218	0.7028			193	0.6625	0.6626	0.6608
173.75	0.7118	0.7218	0.7018			193.25	0.6595	0.6605	0.658
174	0.7109	0.7175	0.7002			193.5	0.6596	0.6612	0.6589
174.25	0.7107	0.7197	0.6995			193.75	0.6592	0.6622	0.6576
174.5	0.7088	0.7222	0.7004			194	0.6613	0.6623	0.6579
174.75	0.7114	0.7187	0.6986			194.25	0.6588	0.6638	0.6558
175	0.709	0.7186	0.699			194.5	0.6587	0.6595	0.6564
175.25	0.7074	0.7186	0.7006			194.75	0.6586	0.6619	0.6553
175.5	0.7089	0.7188	0.6983			195	0.6595	0.6603	0.6582
175.75	0.7084	0.7166	0.6979			195.25	0.6584	0.6596	0.6581
176	0.7076	0.7154	0.6967			195.5	0.6587	0.6596	0.656
176.25	0.7061	0.7175	0.698			195.75	0.6589	0.6607	0.6552
176.5	0.705	0.7164	0.6983			196	0.658	0.66	0.6552
176.75	0.7078	0.7135	0.6942			196.25	0.6585	0.6594	0.6561
177	0.7062	0.7146	0.6969			196.5	0.6586	0.6587	0.6551
177.25	0.7064	0.7123	0.6955			196.75	0.6623	0.6589	0.6555
177.5	0.7043	0.7115	0.6967			197	0.6599	0.6574	0.6543
177.75	0.704	0.7122	0.6972			197.25	0.6594	0.6587	0.6557
178	0.7037	0.7129	0.6952			197.5	0.6586	0.6574	0.655
178.25	0.7035	0.711	0.6951			197.75	0.6596	0.6595	0.656
178.5	0.7017	0.7121	0.694			198	0.6587	0.6561	0.6562
178.75	0.7041	0.7128	0.6912			198.25	0.6589	0.6582	0.6561
179	0.7022	0.7109	0.6927			198.5	0.6588	0.6574	0.6541
179.25	0.7023	0.709	0.6942			198.75	0.6581	0.6581	0.6525
179.5	0.7012	0.7094	0.69			199	0.6586	0.6577	0.6548
179.75	0.701	0.7082	0.6921			199.25	0.6616	0.6571	0.6539
180	0.7023	0.7101	0.6909			199.5	0.6562	0.6585	0.6556
180.25	0.6989	0.708	0.6926			199.75	0.6568	0.6583	0.6551
180.5	0.7017	0.7074	0.6906			200	0.6567	0.658	0.6562
180.75	0.6999	0.7067	0.6912			200.25	0.6566	0.66	0.6535
181	0.6984	0.7064	0.6891			200.5	0.6553	0.6572	0.6535
181.25	0.6986	0.7053	0.6905			200.75	0.6548	0.6562	0.6534
181.5	0.6974	0.7057	0.6892			201	0.657	0.6585	0.6555
181.75	0.6994	0.7055	0.6886			201.25	0.6579	0.6583	0.6551
182	0.6976	0.7049	0.6885			201.5	0.6558	0.6568	0.6548
182.25	0.6963	0.7037	0.6859			201.75	0.6564	0.6558	0.6538
182.5	0.698	0.7047	0.6881
182.75	0.6978	0.7024	0.6888
183	0.6968	0.7034	0.6882
183.25	0.6945	0.702	0.6874
183.5	0.6955	0.6995	0.6868
183.75	0.6964	0.6992	0.6871
184	0.6949	0.7026	0.6865
184.25	0.6951	0.7008	0.6881
184.5	0.6952	0.6976	0.6845
184.75	0.6923	0.7001	0.6851
185	0.6919	0.6994	0.6829
185.25	0.6913	0.6991	0.6845
185.5	0.6921	0.6989	0.682
185.75	0.6914	0.6995	0.6821
186	0.6909	0.7005	0.6831
186.25	0.6908	0.7005	0.683
186.5	0.6929	0.7011	0.6812
186.75	0.6898	0.6973	0.6831
187	0.6917	0.6962	0.6829
187.25	0.6906	0.6976	0.681
187.5	0.6872	0.6965	0.6827
187.75	0.6914	0.6965	0.6819
188	0.6872	0.6989	0.6803
188.25	0.6896	0.6976	0.6804
188.5	0.6889	0.6945	0.6817
188.75	0.6881	0.6921	0.6801
189	0.6869	0.6972	0.6804
189.25	0.6884	0.6938	0.6783
189.5	0.6872	0.6931	0.6798
189.75	0.6872	0.6917	0.6796
190	0.6863	0.6905	0.6762
190.25	0.6885	0.6907	0.6782
190.5	0.6831	0.6934	0.678
190.75	0.6849	0.6911	0.6767
191	0.6847	0.6904	0.6788
191.25	0.6869	0.6925	0.677
191.5	0.6862	0.6916	0.6768
191.75	0.6817	0.6932	0.6761
192	0.6855	0.688	0.6756
192.25	0.6822	0.6892	0.676
192.5	0.6836	0.6894	0.6778
192.75	0.6815	0.69	0.6754
193	0.6813	0.6879	0.6733
193.25	0.6829	0.6874	0.6749
193.5	0.6828	0.6886	0.6751
193.75	0.6811	0.6878	0.6746
194	0.6823	0.69	0.6746
194.25	0.6811	0.6848	0.6737
194.5	0.6811	0.6862	0.6735
194.75	0.6827	0.6882	0.6729
195	0.682	0.6878	0.6751
195.25	0.681	0.6848	0.6722
195.5	0.68	0.6852	0.6733
195.75	0.6808	0.6862	0.6738
196	0.6797	0.6855	0.6714
196.25	0.6801	0.6834	0.6699
196.5	0.6777	0.6828	0.6732
196.75	0.6791	0.6853	0.6718
197	0.6786	0.6834	0.6727
197.25	0.6781	0.684	0.6721
197.5	0.6765	0.6842	0.6699
197.75	0.6787	0.6842	0.6712
198	0.677	0.6831	0.6737
198.25	0.6765	0.681	0.6719
198.5	0.6781	0.6834	0.6698
198.75	0.676	0.6815	0.6682
199	0.6774	0.6824	0.6704
199.25	0.6747	0.6794	0.6703
199.5	0.6739	0.6804	0.6704
199.75	0.6761	0.6808	0.669
200	0.6747	0.6807	0.6691
200.25	0.675	0.6777	0.6687
200.5	0.6759	0.6793	0.6693
200.75	0.6716	0.6803	0.6662
201	0.6746	0.6772	0.6677
201.25	0.6762	0.679	0.6674
201.5	0.6743	0.6799	0.6651
201.75	0.6755	0.6783	0.6675
202	0.6746	0.6767	0.6678
202.25	0.674	0.6782	0.6686
202.5	0.6714	0.6747	0.6661
202.75	0.6726	0.6747	0.6671
203	0.6718	0.6772	0.6667
203.25	0.6721	0.6772	0.6652
203.5	0.6723	0.6773	0.6656
203.75	0.6719	0.6774	0.6672
204	0.6721	0.6769	0.6622
204.25	0.6717	0.6768	0.6633
204.5	0.67	0.6747	0.6633
204.75	0.6712	0.6768	0.6632
205	0.6706	0.6745	0.6646
205.25	0.6709	0.6755	0.6642
205.5	0.669	0.6753	0.6666
205.75	0.6705	0.6733	0.6617
206	0.669	0.675	0.6627
206.25	0.6696	0.6754	0.6634
206.5	0.6689	0.6734	0.6656
206.75	0.6695	0.6727	0.6651
207	0.6693	0.6738	0.6626
207.25	0.6687	0.6721	0.6636
207.5	0.6671	0.6724	0.6618
207.75	0.6689	0.6726	0.6629
208	0.6689	0.6741	0.6618
208.25	0.6697	0.6724	0.6629
208.5	0.6677	0.6737	0.664
208.75	0.6685	0.6712	0.6629
209	0.6689	0.67	0.6621
209.25	0.6674	0.6716	0.6605
209.5	0.6669	0.6714	0.6623
209.75	0.6676	0.6705	0.661
210	0.6654	0.6694	0.6633
210.25	0.6692	0.6715	0.6635
210.5	0.6668	0.6691	0.6601
210.75	0.6676	0.6693	0.6602
211	0.666	0.67	0.6625
211.25	0.6655	0.6686	0.6588
211.5	0.6663	0.6693	0.6591
211.75	0.6653	0.6682	0.6588
212	0.6669	0.6679	0.6617
212.25	0.6657	0.6684	0.6599
212.5	0.6641	0.6687	0.6617
212.75	0.6649	0.6702	0.6597
213	0.6659	0.6677	0.6581
213.25	0.6656	0.6673	0.6588
213.5	0.6652	0.6665	0.6583
213.75	0.6631	0.6653	0.6574
214	0.6639	0.6676	0.6585
214.25	0.6618	0.6652	0.6585
214.5	0.6659	0.6669	0.6573
214.75	0.6631	0.6668	0.657
215	0.6637	0.6661	0.658
215.25	0.664	0.6665	0.6573
215.5	0.6613	0.666	0.6583
215.75	0.6633	0.6657	0.6585
216	0.6633	0.6653	0.6567
216.25	0.6621	0.6666	0.6588
216.5	0.6607	0.6678	0.6547
216.75	0.6616	0.6645	0.6584
217	0.6603	0.6641	0.6579
217.25	0.6618	0.6666	0.655
217.5	0.6606	0.6631	0.6561
217.75	0.6594	0.6632	0.6578
218	0.6621	0.6645	0.6559
218.25	0.6608	0.6645	0.6554
218.5	0.6602	0.6652	0.6556
218.75	0.6625	0.6628	0.6566
219	0.66	0.6644	0.6558
219.25	0.6606	0.6641	0.655
219.5	0.6612	0.6646	0.6566
219.75	0.6604	0.6642	0.6545
220	0.661	0.6631	0.6538
220.25	0.6598	0.6648	0.6551
220.5	0.6611	0.6633	0.6533
220.75	0.6608	0.6602	0.659
221	0.6604	0.6619	0.6555
221.25	0.6603	0.6635	0.6553
221.5	0.6578	0.6626	0.653
221.75	0.6577	0.6615	0.6559
222	0.659	0.6628	0.6538
222.25	0.6588	0.6609	0.6541
222.5	0.6566	0.6612	0.6529
222.75	0.6618	0.6615	0.6531
223	0.6587	0.6592	0.654
223.25	0.6565	0.6619	0.6544
223.5	0.6583	0.6611	0.6544
223.75	0.6571	0.6591	0.6539
224	0.6577	0.6588	0.653
224.25	0.6569	0.658	0.6516
224.5	0.6585	0.6611	0.6515
224.75	0.6582	0.6576	0.6524
225	0.6569	0.6589	0.6532
225.25	0.6568	0.6585	0.6523
225.5	0.6566	0.6628	0.6527
225.75	0.6595	0.6581	0.6544
226	0.6577	0.658	0.6525
226.25	0.656	0.6603	0.6527
226.5	0.6572	0.658	0.6489
226.75	0.6545	0.6592	0.6513
227	0.6556	0.661	0.651
227.25	0.6545	0.6582	0.653
227.5	0.6545	0.6591	0.6529
227.75	0.6552	0.6605	0.651
228	0.6555	0.6586	0.6511
228.25	0.657	0.6561	0.6522
228.5	0.656	0.6585	0.6493
228.75	0.6537	0.6587	0.6517
229	0.6545	0.6601	0.6494
229.25	0.6531	0.656	0.6516
229.5	0.6568	0.656	0.6493
229.75	0.6545	0.6565	0.6497
230	0.6537	0.6584	0.6497
230.25	0.655	0.6577	0.6518
230.5	0.6528	0.6564	0.6501
230.75	0.6549	0.6563	0.6496
231	0.6547	0.6565	0.6497
231.25	0.6524	0.6553	0.6501
231.5	0.6537	0.6563	0.6493
231.75	0.6519	0.6552	0.6531
232	0.6536	0.6574	0.6505
232.25	0.6528	0.6561	0.6503
232.5	0.6525	0.6544	0.6488
232.75	0.6512	0.6545	0.6503
233	0.6547	0.6547	0.6492
233.25	0.6524	0.6553	0.6475
233.5	0.6532	0.6553	0.6452
233.75	0.6521	0.6536	0.6504
234	0.6534	0.6575	0.6492
234.25	0.6506	0.656	0.6508
234.5	0.6528	0.6574	0.6477
234.75	0.6502	0.6553	0.6494
235	0.6504	0.6533	0.6515
235.25	0.6501	0.6536	0.6481
235.5	0.6529	0.6575	0.6481
235.75	0.6531	0.6536	0.6478
236	0.6518	0.6544	0.6457
236.25	0.6493	0.6558	0.6456
236.5	0.6499	0.654	0.6472
236.75	0.6508	0.6552	0.6481
237	0.6523	0.6544	0.6466
237.25	0.6522	0.6537	0.6484
237.5	0.6491	0.6518	0.6469
237.75	0.6503	0.6545	0.6485
238	0.6509	0.6532	0.6455
238.25	0.6514	0.6543	0.6482
238.5	0.6491	0.6548	0.6463
238.75	0.6509	0.6528	0.6469
239	0.6514	0.6538	0.6472
239.25	0.651	0.6531	0.6466
239.5	0.652	0.6527	0.6452
239.75	0.6493	0.6515	0.6474
240	0.6488	0.6521	0.646
240.25	0.6485	0.6533	0.6466
240.5	0.6492	0.6522	0.6479
240.75	0.6502	0.6523	0.6465
241	0.6491	0.6513	0.6455
241.25	0.6475	0.6511	0.6471
241.5	0.648	0.6494	0.6449
241.75	0.6499	0.6518	0.6456
242	0.6509	0.6533	0.6444
242.25	0.6509	0.6508	0.6464
242.5	0.6486	0.6513	0.6445
242.75	0.6484	0.6523	0.6463
243	0.6502	0.6507	0.6443
243.25	0.6499	0.6521	0.6481
243.5	0.6497	0.651	0.6453
243.75	0.6497	0.6526	0.6454
244	0.6488	0.6491	0.645
244.25	0.6485	0.6489	0.6453
244.5	0.6491	0.6518	0.6451
244.75	0.647	0.6503	0.6452
245	0.6475	0.6499	0.6451
245.25	0.6454	0.6499	0.6456
245.5	0.6469	0.6506	0.6467
245.75	0.6485	0.6511	0.6436
246	0.6471	0.6492	0.6439
246.25	0.6454	0.6519	0.6444
246.5	0.6466	0.6507	0.6443
246.75	0.6464	0.6488	0.6438
247	0.6482	0.6484	0.6439
247.25	0.6475	0.6486	0.6444
247.5	0.6483	0.6489	0.6445
247.75	0.6463	0.6508	0.6428
248	0.6467	0.6483	0.6441
248.25	0.6485	0.6504	0.6439
248.5	0.6467	0.6479	0.6437
248.75	0.6459	0.6487	0.6432
249	0.6456	0.6475	0.646
249.25	0.6466	0.6483	0.6427
249.5	0.6477	0.6484	0.6457
249.75	0.6484	0.6476	0.6429
250	0.6471	0.6489	0.6414
250.25	0.6455	0.647	0.6439
250.5	0.6458	0.6464	0.6435
250.75	0.6463	0.6486	0.6422
251	0.6461	0.6491	0.645
251.25	0.6473	0.6487	0.6429
251.5	0.6453	0.6478	0.6433
251.75	0.6458	0.6463	0.6442
252	0.6451	0.6471	0.6413
252.25	0.645	0.6465	0.6426
252.5	0.6456	0.6473	0.6429
252.75	0.6436	0.6466	0.6427
253	0.6449	0.6471	0.6415
253.25	0.6452	0.6474	0.6434
253.5	0.6478	0.6466	0.6418
253.75	0.6473	0.6466	0.6433
254	0.6456	0.6472	0.6451
254.25	0.6468	0.6476	0.6414
254.5	0.6455	0.6471	0.6453
254.75	0.6495	0.6457	0.6419
255	0.6451	0.6454	0.6431
255.25	0.6464	0.6466	0.6408
255.5	0.645	0.6432	0.6417
255.75	0.6449	0.6457	0.6424
256	0.6464	0.647	0.6424
256.25	0.6462	0.6461	0.6415
256.5	0.6431	0.6469	0.6416
256.75	0.6453	0.6435	0.6429
257	0.6431	0.6457	0.6401
257.25	0.6464	0.6458	0.6419
257.5	0.6471	0.6462	0.6434
257.75	0.6444	0.6484	0.6423
258	0.6444	0.6469	0.6406
258.25	0.6428	0.6476	0.6425
258.5	0.6442	0.647	0.6437
258.75	0.6433	0.6472	0.6405
259	0.6423	0.6475	0.6391
259.25	0.6431	0.6449	0.642
259.5	0.6434	0.6463	0.6443
259.75	0.6451	0.6449	0.6417
260	0.6439	0.6456	0.6401
260.25	0.6436	0.6477	0.6423
260.5	0.6437	0.6471	0.6431
260.75	0.6426	0.6437	0.6408
261	0.6448	0.6457	0.6437
261.25	0.6458	0.6446	0.6396
261.5	0.6432	0.6436	0.6432
261.75	0.643	0.6431	0.6402
262	0.6435	0.646	0.6412
262.25	0.6435	0.6448	0.6402
262.5	0.6438	0.6449	0.6392
262.75	0.6449	0.6441	0.644
263	0.6424	0.643	0.6403
263.25	0.6422	0.6418	0.6399
263.5	0.6422	0.6442	0.6407
263.75	0.6429	0.6465	0.6405
264	0.6423	0.6454	0.6411
264.25	0.6455	0.6428	0.6402
264.5	0.6429	0.6455	0.638
264.75	0.6447	0.645	0.6414
265	0.6417	0.6453	0.6395
265.25	0.6452	0.6448	0.6433
265.5	0.6407	0.644	0.6408
265.75	0.644	0.6428	0.6409
266	0.6424	0.6454	0.6386
266.25	0.6411	0.6424	0.6398
266.5	0.6424	0.6415	0.6411
266.75	0.6426	0.6434	0.639
267	0.6438	0.6421	0.6399
267.25	0.643	0.6418	0.6401
267.5	0.6431	0.6409	0.642
267.75	0.6424	0.6444	0.64
268	0.642	0.6409	0.6403
268.25	0.6399	0.6453	0.6397
268.5	0.6435	0.6428	0.6389
268.75	0.6426	0.6426	0.6389
269	0.6425	0.642	0.6403
269.25	0.6413	0.645	0.6407
269.5	0.6421	0.644	0.6402
269.75	0.644	0.6426	0.64
270	0.6449	0.6415	0.6409
270.25	0.6446	0.6425	0.6387
270.5	0.6415	0.6445	0.6402
270.75	0.6429	0.6433	0.64
271	0.6409	0.6432	0.6381
271.25	0.6414	0.6438	0.6394
271.5	0.6421	0.6444	0.6408
271.75	0.6426	0.6426	0.6414
272	0.6402	0.6431	0.6395
272.25	0.6414	0.643	0.639
272.5	0.6427	0.6414	0.6377
272.75	0.6413	0.643	0.6368
273	0.6427	0.6425	0.6365
273.25	0.6415	0.6442	0.6388
273.5	0.6419	0.6397	0.6419
273.75	0.6432	0.6434	0.6403
274	0.641	0.6426	0.6395
274.25	0.6395	0.6405	0.6389
274.5	0.6425	0.6422	0.6384
274.75	0.6407	0.6398	0.6376
275	0.6402	0.6407	0.6378
275.25	0.6404	0.6402	0.6385
275.5	0.6412	0.6415	0.6396
275.75	0.6428	0.6416	0.6363
276	0.641	0.6395	0.6393
276.25	0.643	0.6388	0.638
276.5	0.6431	0.6396	0.6376
276.75	0.6429	0.6406	0.6373
277	0.6405	0.6437	0.6393
277.25	0.6408	0.6411	0.6381
277.5	0.6402	0.6401	0.6367
277.75	0.6407	0.6429	0.6389
278	0.6417	0.6406	0.6409
278.25	0.6425	0.6419	0.6374
278.5	0.642	0.6392	0.6374
278.75	0.6418	0.6403	0.6412
279	0.6396	0.6398	0.6388
279.25	0.6403	0.643	0.6381
279.5	0.642	0.6428	0.6395
279.75	0.6409	0.6413	0.6385
280	0.6401	0.6417	0.6371
280.25	0.6425	0.6385	0.6397
280.5	0.639	0.6403	0.6391
280.75	0.6394	0.64	0.6404
281	0.6397	0.6403	0.639
281.25	0.6405	0.6419	0.6375
281.5	0.6407	0.6405	0.6378
281.75	0.6418	0.6424	0.6378
282	0.6388	0.6421	0.6386
282.25	0.6381	0.6399	0.6369
282.5	0.6402	0.6415	0.6367
282.75	0.6416	0.6403	0.6396
283	0.6422	0.6391	0.6381
283.25	0.6419	0.6384	0.6391
283.5	0.6406	0.641	0.6394
283.75	0.6384	0.6426	0.6371
284	0.6399	0.6429	0.6358
284.25	0.6392	0.6391	0.6373
284.5	0.6417	0.639	0.638
284.75	0.6406	0.643	0.6395
285	0.6398	0.6401	0.6392
285.25	0.6399	0.6409	0.6375
285.5	0.6398	0.638	0.6373
285.75	0.6404	0.6408	0.639
286	0.64	0.6385	0.6352
286.25	0.6401	0.6423	0.6354
286.5	0.6406	0.6394	0.6368
286.75	0.6391	0.6412	0.6381
287	0.64	0.6401	0.6378
287.25	0.6386	0.6394	0.6383
287.5	0.6394	0.6368	0.6346
287.75	0.6391	0.6406	0.6397
288	0.6394	0.6409	0.6375
288.25	0.639	0.6387	0.638
288.5	0.6383	0.6415	0.6364
288.75	0.6386	0.642	0.6378
289	0.6391	0.6395	0.6367
289.25	0.6393	0.6395	0.635
289.5	0.6384	0.6398	0.6355
289.75	0.6417	0.6405	0.6373
290	0.639	0.6394	0.6357
290.25	0.6383	0.6386	0.6362

## Sheet: Figure 4D
Time (min)	A1	B1	C1
0	0.547	0.5928	0.5728
10	1.661	1.7332	1.3966
10.25	1.5606	1.6232	1.3137
10.5	1.5214	1.5859	1.2823
10.75	1.4893	1.5534	1.257
11	1.4609	1.526	1.2325
11.25	1.4368	1.4941	1.2089
11.5	1.4131	1.4733	1.1899
11.75	1.3912	1.4502	1.1697
12	1.376	1.4301	1.1586
12.25	1.3541	1.41	1.1326
12.5	1.3366	1.3887	1.1239
12.75	1.3189	1.3738	1.1082
13	1.3037	1.3554	1.0941
13.25	1.2875	1.3404	1.0805
13.5	1.2714	1.3237	1.0733
13.75	1.2597	1.312	1.0597
14	1.2445	1.2942	1.049
14.25	1.2329	1.2796	1.038
14.5	1.2158	1.2692	1.0277
14.75	1.2043	1.2562	1.0221
15	1.1946	1.2418	1.0113
15.25	1.1823	1.2327	1.0047
15.5	1.1687	1.2213	0.9935
15.75	1.1609	1.2085	0.9877
16	1.1482	1.199	0.9783
16.25	1.1403	1.187	0.9717
16.5	1.1273	1.1777	0.9646
16.75	1.1165	1.1677	0.9558
17	1.1093	1.1585	0.9525
17.25	1.1012	1.1469	0.9458
17.5	1.0898	1.141	0.9376
17.75	1.0823	1.1306	0.9354
18	1.0765	1.1207	0.929
18.25	1.069	1.1113	0.924
18.5	1.0588	1.1033	0.9192
18.75	1.0531	1.0949	0.9123
19	1.047	1.0894	0.9082
19.25	1.0384	1.0782	0.9051
19.5	1.0297	1.0709	0.901
19.75	1.024	1.0638	0.8953
20	1.0179	1.0553	0.8923
20.25	1.0087	1.0489	0.8857
20.5	1.0043	1.0435	0.8837
20.75	0.9969	1.0349	0.8782
21	0.9927	1.028	0.8726
21.25	0.9851	1.0174	0.8686
21.5	0.9816	1.013	0.8666
21.75	0.975	1.006	0.8609
22	0.9681	0.9992	0.8565
22.25	0.9594	0.9921	0.8533
22.5	0.9574	0.9881	0.8511
22.75	0.9487	0.983	0.8463
23	0.944	0.9768	0.8433
23.25	0.9381	0.9703	0.8388
23.5	0.9347	0.9655	0.8371
23.75	0.9266	0.9585	0.8327
24	0.9246	0.9518	0.8287
24.25	0.918	0.946	0.8238
24.5	0.9137	0.9412	0.8272
24.75	0.9083	0.9371	0.8199
25	0.9017	0.9326	0.8163
35	1.0195	1.0492	0.942
35.25	0.9675	1.0103	0.9073
35.5	0.9535	0.9885	0.8934
35.75	0.9394	0.9736	0.8829
36	0.9289	0.964	0.8692
36.25	0.9175	0.9496	0.8607
36.5	0.9061	0.9384	0.853
36.75	0.8992	0.9277	0.8417
37	0.8885	0.9158	0.8344
37.25	0.8803	0.9107	0.8282
37.5	0.8714	0.9003	0.8211
37.75	0.8675	0.8926	0.8149
38	0.8591	0.8853	0.8093
38.25	0.8513	0.8798	0.8048
38.5	0.8457	0.8722	0.7984
38.75	0.8408	0.8661	0.7933
39	0.8347	0.857	0.7878
39.25	0.8291	0.8518	0.7825
39.5	0.8243	0.8473	0.7809
39.75	0.8183	0.8447	0.7774
40	0.8133	0.8396	0.7708
40.25	0.8097	0.8323	0.7698
40.5	0.8059	0.8272	0.7646
40.75	0.8009	0.8236	0.7617
41	0.7973	0.8221	0.7574
41.25	0.7905	0.8137	0.754
41.5	0.7905	0.8099	0.7505
41.75	0.7867	0.805	0.7487
42	0.7822	0.8013	0.7451
42.25	0.7797	0.7981	0.7418
42.5	0.7753	0.7948	0.7394
42.75	0.7735	0.7883	0.7375
43	0.7696	0.7888	0.7341
43.25	0.7663	0.7853	0.7315
43.5	0.7632	0.7792	0.7297
43.75	0.7607	0.7756	0.7256
44	0.7572	0.7727	0.7256
44.25	0.7565	0.7711	0.7209
44.5	0.7522	0.7675	0.7221
44.75	0.7468	0.7647	0.7197
45	0.7464	0.7608	0.7199
45.25	0.746	0.7578	0.7141
45.5	0.7428	0.7566	0.7129
45.75	0.7402	0.7535	0.7097
46	0.7381	0.7501	0.7089
46.25	0.7346	0.7474	0.7058
46.5	0.7347	0.7465	0.7055
46.75	0.7321	0.7415	0.705
47	0.7291	0.7423	0.7015
47.25	0.7265	0.7365	0.7014
47.5	0.7255	0.735	0.6973
47.75	0.7231	0.7345	0.698
48	0.7197	0.7302	0.6943
48.25	0.7201	0.7289	0.6919
48.5	0.7157	0.7288	0.6923
48.75	0.7166	0.7262	0.6911
49	0.7138	0.7225	0.6896
49.25	0.7128	0.7212	0.6889
49.5	0.7092	0.72	0.6857
49.75	0.7106	0.7166	0.6853
50	0.7061	0.7151	0.6812
60	0.7706	0.786	0.7365
60.25	0.7488	0.7621	0.7254
60.5	0.7447	0.7564	0.7238
60.75	0.7371	0.7529	0.7187
61	0.7326	0.7454	0.7158
61.25	0.7317	0.7402	0.7119
61.5	0.7257	0.7385	0.7105
61.75	0.7232	0.7349	0.7059
62	0.7217	0.7319	0.7033
62.25	0.716	0.7295	0.7016
62.5	0.7133	0.7214	0.7001
62.75	0.7116	0.7223	0.6959
63	0.7085	0.7214	0.6936
63.25	0.705	0.7172	0.6895
63.5	0.7015	0.7116	0.6903
63.75	0.7001	0.7105	0.6893
64	0.697	0.7053	0.6856
64.25	0.6957	0.7049	0.686
64.5	0.6941	0.7042	0.6817
64.75	0.6916	0.7011	0.6807
65	0.6906	0.6986	0.6785
65.25	0.6892	0.6966	0.6775
65.5	0.6873	0.6966	0.6749
65.75	0.6839	0.6934	0.6729
66	0.682	0.6915	0.6722
66.25	0.6843	0.6891	0.671
66.5	0.6796	0.6879	0.671
66.75	0.6812	0.6873	0.6682
67	0.6773	0.6865	0.6648
67.25	0.6758	0.6831	0.6644
67.5	0.6752	0.6811	0.6649
67.75	0.672	0.6783	0.6628
68	0.6705	0.6792	0.6633
68.25	0.669	0.6764	0.66
68.5	0.6689	0.6744	0.6643
68.75	0.6652	0.6734	0.6581
69	0.668	0.6719	0.655
69.25	0.6654	0.6711	0.6585
69.5	0.6659	0.6694	0.6559
69.75	0.662	0.6704	0.658
70	0.6612	0.6665	0.6536
70.25	0.6631	0.6655	0.6524
70.5	0.6599	0.6637	0.651
70.75	0.6592	0.6648	0.6501
71	0.6585	0.6599	0.6478
71.25	0.6571	0.66	0.6488
71.5	0.6563	0.6597	0.6486
71.75	0.6544	0.6595	0.6472
72	0.6559	0.6577	0.645
72.25	0.6543	0.6587	0.6443
72.5	0.6531	0.6558	0.6453
72.75	0.6524	0.6558	0.644
73	0.6509	0.6549	0.6445
73.25	0.6495	0.657	0.644
73.5	0.6508	0.6543	0.6413
73.75	0.6488	0.6529	0.6427
74	0.6482	0.6541	0.6427
74.25	0.6473	0.6539	0.6399
74.5	0.6464	0.6521	0.6411
74.75	0.6438	0.6508	0.6402
75	0.6456	0.6516	0.6374
85	0.6883	0.6936	0.6691
85.25	0.6781	0.6839	0.6684
85.5	0.6764	0.6798	0.6646
85.75	0.6748	0.682	0.6669
86	0.6714	0.6769	0.6632
86.25	0.6699	0.6748	0.6631
86.5	0.6671	0.6742	0.6614
86.75	0.67	0.6706	0.6579
87	0.6658	0.6698	0.6588
87.25	0.6632	0.6677	0.6604
87.5	0.6629	0.6689	0.654
87.75	0.662	0.6657	0.6531
88	0.6609	0.666	0.6543
88.25	0.6579	0.6641	0.6543
88.5	0.6575	0.6629	0.6502
88.75	0.6562	0.6603	0.6504
89	0.6594	0.6599	0.647
89.25	0.6519	0.6578	0.6481
89.5	0.6519	0.6552	0.6458
89.75	0.6508	0.6557	0.6471
90	0.6517	0.6538	0.644
90.25	0.6504	0.6528	0.6432
90.5	0.6488	0.6508	0.6417
90.75	0.6458	0.6522	0.6417
91	0.647	0.6495	0.6415
91.25	0.6452	0.6492	0.6416
91.5	0.6439	0.6499	0.6382
91.75	0.644	0.6466	0.64
92	0.6431	0.6486	0.6369
92.25	0.6431	0.6452	0.6372
92.5	0.6405	0.6455	0.6359
92.75	0.6419	0.6445	0.6372
93	0.6398	0.6449	0.6347
93.25	0.6401	0.6429	0.6337
93.5	0.6384	0.6417	0.6337
93.75	0.6378	0.6416	0.6317
94	0.6384	0.64	0.6309
94.25	0.6373	0.6397	0.6293
94.5	0.6372	0.6409	0.6287
94.75	0.6343	0.6403	0.6262
95	0.6349	0.6361	0.6258
95.25	0.633	0.6378	0.6274
95.5	0.6329	0.6382	0.6242
95.75	0.6322	0.635	0.6245
96	0.6337	0.6346	0.6272
96.25	0.6334	0.6357	0.6226
96.5	0.6323	0.633	0.6249
96.75	0.6301	0.6331	0.6241
97	0.6284	0.6321	0.6244
97.25	0.6291	0.6321	0.6243
97.5	0.6309	0.6292	0.6242
97.75	0.6274	0.6326	0.6201
98	0.6277	0.6299	0.6217
98.25	0.6284	0.6278	0.6215
98.5	0.6267	0.6264	0.6215
98.75	0.6257	0.6268	0.6208
99	0.6283	0.6254	0.6219
99.25	0.6268	0.6265	0.6199
99.5	0.6275	0.6274	0.6183
99.75	0.6251	0.6246	0.6206
100	0.6258	0.6246	0.6189
110	0.6602	0.6592	0.6491
110.25	0.652	0.6544	0.6471
110.5	0.6508	0.6523	0.6492
110.75	0.649	0.6513	0.6439
111	0.6486	0.6538	0.6448
111.25	0.6475	0.651	0.6412
111.5	0.6449	0.6496	0.6415
111.75	0.6438	0.646	0.6435
112	0.6445	0.6466	0.6405
112.25	0.6437	0.6468	0.6381
112.5	0.641	0.6424	0.6357
112.75	0.6419	0.6417	0.6352
113	0.6399	0.6401	0.6357
113.25	0.6393	0.6397	0.6354
113.5	0.6371	0.6383	0.6333
113.75	0.6373	0.6355	0.6342
114	0.6375	0.635	0.633
114.25	0.6375	0.6367	0.6288
114.5	0.6363	0.6349	0.6315
114.75	0.6366	0.633	0.6274
115	0.6344	0.6321	0.6282
115.25	0.6332	0.6307	0.6264
115.5	0.6328	0.6297	0.6264
115.75	0.6304	0.63	0.6267
116	0.6286	0.6295	0.6266
116.25	0.6297	0.6267	0.625
116.5	0.629	0.6275	0.6266
116.75	0.6301	0.6263	0.6257
117	0.6298	0.6281	0.6238
117.25	0.628	0.6257	0.6237
117.5	0.6272	0.6253	0.6218
117.75	0.6261	0.6261	0.6215
118	0.6256	0.6259	0.6207
118.25	0.625	0.623	0.6213
118.5	0.6256	0.6227	0.6207
118.75	0.6285	0.6215	0.6212
119	0.6268	0.621	0.6203
119.25	0.6247	0.6216	0.6195
119.5	0.6234	0.6201	0.6196
119.75	0.6228	0.6212	0.6179
120	0.6239	0.6197	0.6193
120.25	0.6256	0.6206	0.6165
120.5	0.6215	0.6204	0.618
120.75	0.6207	0.6193	0.6177
121	0.6199	0.6201	0.6165
121.25	0.6202	0.6179	0.6171
121.5	0.62	0.6172	0.6184
121.75	0.6199	0.6173	0.614
122	0.6192	0.6173	0.6146
122.25	0.6215	0.6167	0.6141
122.5	0.6189	0.6162	0.6132
122.75	0.6207	0.616	0.6163
123	0.6167	0.6189	0.6149
123.25	0.62	0.6163	0.613
123.5	0.6166	0.6171	0.6134
123.75	0.6143	0.6149	0.6143
124	0.6207	0.6141	0.6126
124.25	0.6155	0.6131	0.6126
124.5	0.6154	0.6151	0.6116
124.75	0.616	0.6146	0.6129
125	0.6165	0.6134	0.6125
135	0.649	0.6457	0.6415
135.25	0.6428	0.6416	0.6383
135.5	0.6441	0.6436	0.6375
135.75	0.6389	0.6411	0.6379
136	0.6404	0.6415	0.6381
136.25	0.6383	0.6419	0.6373
136.5	0.6406	0.6403	0.6353
136.75	0.6365	0.6382	0.6309
137	0.637	0.639	0.6311
137.25	0.6361	0.6367	0.6311
137.5	0.6339	0.6348	0.6304
137.75	0.6346	0.6368	0.6262
138	0.6343	0.6337	0.6292
138.25	0.6318	0.6331	0.6272
138.5	0.6296	0.6314	0.6238
138.75	0.6286	0.6334	0.6255
139	0.6289	0.6301	0.6253
139.25	0.6283	0.6284	0.6243
139.5	0.6277	0.6292	0.6235
139.75	0.6257	0.6278	0.6212
140	0.6265	0.6243	0.6203
140.25	0.625	0.6268	0.6213
140.5	0.627	0.6245	0.6207
140.75	0.6236	0.6237	0.6213
141	0.6264	0.6243	0.6196
141.25	0.6234	0.6238	0.6182
141.5	0.6223	0.6211	0.6182
141.75	0.624	0.62	0.6168
142	0.6235	0.6226	0.6149
142.25	0.6186	0.6186	0.6176
142.5	0.6215	0.6205	0.618
142.75	0.6204	0.6194	0.6183
143	0.6226	0.6201	0.6182
143.25	0.6194	0.6177	0.6161
143.5	0.6207	0.6184	0.6169
143.75	0.6202	0.6181	0.6145
144	0.6189	0.6179	0.6145
144.25	0.6187	0.616	0.6141
144.5	0.6194	0.616	0.615
144.75	0.6209	0.6188	0.6155
145	0.6198	0.615	0.6135
145.25	0.6192	0.6187	0.6129
145.5	0.6187	0.6152	0.6132
145.75	0.6169	0.6138	0.6133
146	0.6183	0.6145	0.6131
146.25	0.6171	0.6141	0.6132
146.5	0.6167	0.6154	0.6131
146.75	0.6166	0.6168	0.6147
147	0.6174	0.6134	0.6126
147.25	0.6169	0.6142	0.6136
147.5	0.6146	0.6143	0.6124
147.75	0.6183	0.6142	0.6127
148	0.6157	0.6135	0.612
148.25	0.6152	0.614	0.6124
148.5	0.6184	0.6149	0.6106
148.75	0.6147	0.6143	0.6113
149	0.6161	0.6117	0.6098
149.25	0.6146	0.6113	0.6102
149.5	0.6142	0.6123	0.6109
149.75	0.6138	0.6101	0.6106
150	0.6148	0.6101	0.6122
160	0.6468	0.6396	0.6379
160.25	0.6393	0.6401	0.6359
160.5	0.6425	0.6382	0.6343
160.75	0.6378	0.6367	0.641
161	0.6369	0.6367	0.6383
161.25	0.6357	0.635	0.6344
161.5	0.6348	0.6332	0.6326
161.75	0.6341	0.6337	0.6334
162	0.6326	0.6348	0.6326
162.25	0.6347	0.6319	0.6308
162.5	0.6313	0.6317	0.6289
162.75	0.6334	0.632	0.6283
163	0.6296	0.6287	0.6257
163.25	0.6285	0.6289	0.6254
163.5	0.6281	0.6268	0.6238
163.75	0.6283	0.6282	0.6256
164	0.6254	0.6266	0.6246
164.25	0.6276	0.6246	0.6243
164.5	0.6264	0.6243	0.6225
164.75	0.626	0.6219	0.6227
165	0.6258	0.6243	0.622
165.25	0.6252	0.6234	0.6195
165.5	0.6245	0.6235	0.6182
165.75	0.6266	0.622	0.6192
166	0.6228	0.6212	0.6199
166.25	0.622	0.6229	0.6203
166.5	0.6228	0.6201	0.6185
166.75	0.6217	0.6199	0.6186
167	0.6208	0.6213	0.6162
167.25	0.6201	0.6189	0.6163
167.5	0.6225	0.6207	0.6183
167.75	0.6205	0.6219	0.6175
168	0.6206	0.6165	0.6162
168.25	0.6209	0.6203	0.6164
168.5	0.6209	0.6195	0.6161
168.75	0.6228	0.6195	0.6151
169	0.6191	0.6161	0.6217
169.25	0.6221	0.618	0.6143
169.5	0.6182	0.6175	0.6145
169.75	0.6194	0.6185	0.615
170	0.6195	0.6172	0.6137
170.25	0.6179	0.6159	0.6141
170.5	0.6195	0.617	0.6157
170.75	0.6199	0.6149	0.6156
171	0.6187	0.6145	0.6138
171.25	0.6177	0.6159	0.6138
171.5	0.6179	0.6151	0.6139
171.75	0.6177	0.6141	0.6107
172	0.6193	0.6142	0.6131
172.25	0.6167	0.6147	0.6151
172.5	0.6167	0.6135	0.6145
172.75	0.6177	0.613	0.6119
173	0.6182	0.6151	0.615
173.25	0.6178	0.6134	0.6149
173.5	0.6158	0.6128	0.613
173.75	0.6158	0.6128	0.6118
174	0.6179	0.6143	0.6119
174.25	0.6165	0.6125	0.6139
174.5	0.617	0.6158	0.6116
174.75	0.6164	0.6125	0.6144
175	0.6176	0.613	0.6097
185	0.6517	0.6487	0.6447
185.25	0.6484	0.6455	0.6445
185.5	0.6483	0.648	0.644
185.75	0.6456	0.6477	0.6429
186	0.6466	0.6459	0.6425
186.25	0.6469	0.6462	0.6416
186.5	0.6443	0.6419	0.6408
186.75	0.6427	0.6428	0.6381
187	0.6413	0.6401	0.6359
187.25	0.6414	0.6437	0.6388
187.5	0.6399	0.641	0.6362
187.75	0.6395	0.6387	0.633
188	0.6374	0.6387	0.6315
188.25	0.6363	0.6354	0.6301
188.5	0.6349	0.6351	0.6298
188.75	0.634	0.6345	0.6278
189	0.6347	0.6327	0.6274
189.25	0.633	0.633	0.6268
189.5	0.6314	0.6303	0.6272
189.75	0.6314	0.6295	0.6253
190	0.6308	0.6294	0.6261
190.25	0.6306	0.6279	0.6236
190.5	0.6306	0.6276	0.6227
190.75	0.6273	0.6267	0.6237
191	0.6287	0.6277	0.624
191.25	0.6289	0.6258	0.6211
191.5	0.6287	0.6251	0.6215
191.75	0.6273	0.6267	0.6212
192	0.6285	0.6246	0.6202
192.25	0.6265	0.6265	0.6203
192.5	0.6286	0.6245	0.62
192.75	0.6271	0.6233	0.6212
193	0.6263	0.626	0.6192
193.25	0.6263	0.624	0.6192
193.5	0.6252	0.6232	0.619
193.75	0.6246	0.6219	0.617
194	0.6249	0.6218	0.6172
194.25	0.6258	0.6227	0.6187
194.5	0.6244	0.6195	0.6179
194.75	0.6238	0.6221	0.6174
195	0.6249	0.6208	0.6163
195.25	0.624	0.6221	0.6186
195.5	0.6247	0.62	0.6173
195.75	0.6225	0.6203	0.6169
196	0.6227	0.6217	0.6149
196.25	0.6232	0.6196	0.6152
196.5	0.6214	0.6197	0.6154
196.75	0.6203	0.6206	0.6137
197	0.6201	0.6171	0.6194
197.25	0.6206	0.6182	0.6145
197.5	0.6214	0.6203	0.6155
197.75	0.6215	0.6197	0.6142
198	0.6227	0.6177	0.6143
198.25	0.6212	0.6169	0.6137
198.5	0.6212	0.6194	0.6173
198.75	0.6215	0.6178	0.6171
199	0.6203	0.618	0.6144
199.25	0.6208	0.6184	0.6147
199.5	0.6208	0.6186	0.6154
199.75	0.6204	0.6178	0.6125
200	0.6205	0.6182	0.6107
