# Supplementary material for: Photoswitchable gating of non-equilibrium enzymatic feedback in chemically communicating polymersome nanoreactors
Source: Nat Chem. 2022 Nov 7;15(1):110–8. doi: 10.1038/s41557-022-01062-4 (PMC9836937; doi:10.1038/s41557-022-01062-4)
Supplement: Source Data Fig. 5 — Statistical source data. [file 41557_2022_1062_MOESM5_ESM.xlsx]

## Sheet: Figure 5B
PU:DE 1:30					PU:DE 1:20					PU:DE 1:10
	Replicate 1	Replicate 2	Replicate 3			Replicate 1	Replicate 2	Replicate 3			Replicate 1	Replicate 2	Replicate 3
Time (min)	Length	Length	Length		Time (min)	Length	Length	Length		Time (min)	Length	Length	Length
0	316.106	310.036	303.779		0	299.099	294.263	306.433		0	281.92	314.715	300.217
10	310.501	312.937	297.428		10	299.67	294.718	304.683		10	281.901	314.661	300.917
20	308.208	310.101	302.648		20	299.461	292.052	306.731		20	282.035	313.584	300.901
30	314.515	312.126	297.408		30	301.013	293.762	306.123		30	282.732	313.207	300.23
40	317.591	316.296	303.004		40	301.441	294.319	306.257		40	282.4	312.644	300.573
50	316.589	316.195	300.568		50	301.311	295.457	308.884		50	282.529	311.968	300.182
60	318.203	319.02	303.032		60	304.623	296.425	308.598		60	282.815	311.344	300.054
70	319.913	322.519	304.163		70	304.484	297.694	309.068		70	283.092	311.126	300.198
80	325.355	325.058	312.227		80	306.39	296.66	310.861		80	282.814	311.916	300.268
90	325.624	328.413	313.489		90	307.5	296.221	310.674		90	282.942	311.651	300.183
100	328.417	329.846	314.943		100	308.69	296.589	310.542		100	283.507	310.834	300.456
110	330.057	332.988	322.834		110	311.082	298.321	312.23		110	283.746	311.146	300.66
120	333.208	337.089	320.169		120	313.587	303.025	312.094		120	283.647	312.886	300.908
130	334.712	338.713	320.139		130	313.239	300.378	312.726		130	282.963	313.751	300.565
140	336.506	340.702	327.188		140	316.19	303.115	315.2		140	283.889	313.003	306.126
150	340.114	343.511	325.104		150	313.696	302.809	316.756		150	284.945	313.585	306.107
160	339.625	344.859	326.059		160	318.48	305.251	315.442		160	284.382	313.712	307.317
170	344.672	347.117	330.281		170	319.504	304.534	319.215		170	284.897	313.48	308.789
180	344.302	347.348	331.727		180	321.924	304.072	317.45		180	284.403	313.228	307.248
190	345.43	349.916	330.637		190	319.397	306.096	319.948		190	285.656	315.495	308.623
200	347.389	350.928	334.356		200	322.578	307.303	320.976		200	286.554	317.347	307.52
210	346.426	351.309	334.908		210	320.912	308.368	321.15		210	286.131	319.21	308.346
220	347.373	350.926	334.038		220	320.277	309.224	321.893		220	286.389	320.12	307.195
230	347.272	351.57	334.126		230	320.692	309.015	321.324		230	287.42	320.296	308.794
240	347.195	350.676	334.031		240	321.464	309.837	321.918		240	287.517	320.694	309.344

## Sheet: Figure 5C
Only DE with MR					Only DE no MR					PU:DE 1:20 MR 1.49 mW cm-2					PU:DE 1:20 MR 0 mW cm-2					PU:DE 1:20 no MR 10 mW cm-2
	Replicate 1	Replicate 2	Replicate 3			Replicate 1	Replicate 2	Replicate 3			Replicate 1	Replicate 2	Replicate 3			Replicate 1	Replicate 2	Replicate 3			Replicate 1	Replicate 2	Replicate 3
Time (min)	Length	Length	Length		Time (min)	Length	Length	Length		Time (min)	Length	Length	Length		Time (min)	Length	Length	Length		Time (min)	Length	Length	Length
0	290.328	276.832	314.537		0	277.303	304.507	263.318		0	299.099	294.263	306.433		0	283.277	309.759	292.829		0	291.798	281.231	288.915
10	290.627	271.769	301.685		10	279.344	305.049	263.996		10	299.67	294.718	304.683		10	282.698	307.43	292.902		10	290.037	286.553	290.665
20	280.521	271.026	301.496		20	285.486	305.333	263.09		20	299.461	292.052	306.731		20	280.793	309.949	287.206		20	291.108	288.227	294.835
30	280.405	273.756	307.1		30	287.507	311.852	266.982		30	301.013	293.762	306.123		30	282.362	308.13	289.455		30	292.485	290.623	292.909
40	278.677	276.945	318.969		40	290.45	319.83	282.263		40	301.441	294.319	306.257		40	283.647	308.646	287.602		40	292.169	288.891	293.1
50	298.772	283.833	324.594		50	294.485	320.649	292.543		50	301.311	295.457	308.884		50	283.554	306.488	290.883		50	293.983	290.465	296.483
60	295.253	292.033	332.906		60	294.768	325.488	300.019		60	304.623	296.425	308.598		60	282.922	309.366	289.57		60	296.501	291.207	296.009
70	309.963	299.974	339.829		70	302.149	334.67	303.983		70	304.484	297.694	309.068		70	280.766	309.69	287.159		70	296.612	294.828	294.554
80	319.998	303.204	345.894		80	311.571	348.207	310.858		80	306.39	296.66	310.861		80	281.817	306.907	283.996		80	297.117	294.466	296.361
90	327.462	314.496	350.798		90	313.043	359.51	316.377		90	307.5	296.221	310.674		90	282.033	307.106	288.557		90	295.092	296.626	298.698
100	329.905	317.281	349.039		100	324.675	361.947	316.914		100	308.69	296.589	310.542		100	283.096	306.433	288.466		100	302.109	298.693	298.109
110	335.744	323.289	350.001		110	326.798	368.462	317.358		110	311.082	298.321	312.23		110	284.325	308.786	289.873		110	302.577	299.107	297.313
120	335.151	318.249	351.094		120	327.734	368.601	325.448		120	313.587	303.025	312.094		120	282.564	306.069	290.376		120	306.329	302.451	301.725
130	336.443	323.881	355.152		130	328.52	370.276	326.081		130	313.239	300.378	312.726		130	283.193	307.63	290.73		130	308.524	307.272	303.496
140	335.23	320.562	356.09		140	327.352	374.551	326.668		140	316.19	303.115	315.2		140	284.187	305.982	292.565		140	312.079	308.994	305.205
150	336.986	324.063	357.789		150	332.246	376.275	327.142		150	313.696	302.809	316.756		150	283.519	308.739	289.082		150	311.431	308.186	308.641
160	336.782	324.638	359.622		160	332.943	378.798	327.974		160	318.48	305.251	315.442		160	282.38	309.134	291.035		160	312.923	309.1	309.607
170	338.74	325.453	361.161		170	332.261	379.111	326.632		170	319.504	304.534	319.215		170	281.08	309.017	289.519		170	319.402	309.845	309.798
180	338.311	325.895	363.341		180	332.242	380.097	326.983		180	321.924	304.072	317.45		180	283.448	309.813	291.258		180	320.318	310.459	311.789
190	338.392	328.46	365.523		190	333.169	381.425	327.273		190	319.397	306.096	319.948		190	284.411	308.982	291.868		190	315.091	314.169	315.918
200	339.895	327.306	362.985		200	334.107	381.088	327.131		200	322.578	307.303	320.976		200	282.024	310.324	292.236		200	315.889	314.638	317.287
210	340.388	329.612	363.547		210	335.749	379.364	328.545		210	320.912	308.368	321.15		210	284.366	308.72	292.83		210	319.085	318.738	317.714
220	339.795	328.757	365.684		220	335.955	380.192	331.965		220	320.277	309.224	321.893		220	284.5	310.745	291.642		220	318.541	321.106	317.445
230	339.783	329.699	362.73		230	336.643	378.096	332.888		230	320.692	309.015	321.324		230	283.504	310.983	290.672		230	321.302	321.852	318.091
240	340.706	329.021	366.241		240	337.079	382.218	330.479		240	321.464	309.837	321.918		240	282.686	309.179	292.026		240	321.443	324.36	319.871

## Sheet: Figure 5E
replicate 1 cycle 1	replicate 2 cycle 1	replicate 3 cycle 1	replicate 1 cycle 2	replicate 2 cycle 2	replicate 3 cycle 2
Length	Length	Length	Length	Length	Length
312.3	313.229	304.401	319.523	300.225	310.296
311.333	314.828	306.105	319.959	299.644	317.512
311.093	317.386	322.541	319.357	302.671	321.459
311.594	317.101	324.349	321.562	302.6	324.152
316.745	318.968	326.715	324.553	305.43	329.335
317.969	321.479	327.416	330.561	307.026	333.445
319.665	322.693	328.116	334.307	310.917	333.369
323.792	322.28	329.312	337.851	312.953	339.849
324.807	324.763	330.069	338.988	315.585	339.251
328.638	326.472	332.278	339.351	317.89	341.953
330.187	329.019	334.346	339.375	318.552	342.164
332.962	329.507	335.144	340.255	321.129	345.971
337.07	331.248	336.75	340.759	322.842	346.698
339.401	331.591	337.351	341.262	323.803	347.836
340.878	334.574	338.65	341.999	326.254	348
342.615	335.645	337.977	342.317	329.647	348.817
344.073	336.619	340.627	342.348	329.432	349.69
345.133	341.615	339.381	342.103	330.842	352.154
346.108	340.985	342.124	342.216	331.26	351.383
346.963	341.661	341.413	342.35	330.705	350.604
346.943	341.653	345.469	343.271	331.998	351.547
346.881	341.817	345.116	343.644	331.11	350.335
345.683	341.564	345.231	343.496	331.75	352.459
344.479	343.078	345.979	343.8	330.625	351.034
347.583	342.963	345.662	343.03	330.528	353.749
346.198	341.047	342.967	343.107	329.14	351.719
346.286	341.472	343.81	343.797	329.938	351.424
346.206	341.162	344.316	343.114	326.984	350.662
346.334	340.626	344.677	344.145	325.662	348.771
344.859	339.717	341.596	344.884	324.958	348.29
343.807	337.703	341.461	344.228	323.641	348.002
342.309	336.943	339.295	342.843	322.172	346.549
341.603	336.909	340.274	340.391	322.608	346.734
339.617	334.866	338.145	341.392	320.788	346.543
339.36	333.726	337.728	339.5	320.846	343.294
339.931	329.313	337.749	338.568	320.142	342.829
339.151	328.523	335.892	337.809	319.157	341.847
338.189	328.082	333.404	335.143	318.28	340.497
336.28	327.869	332.369	334.622	317.154	340.01
334.274	326.602	331.327	334.262	317.048	340.711
335.036	327.204	331.365	334.997	316.043	340.101
333.85	323.993	331.594	333.252	313.397	339.553
332.05	324.325	331.16	333.461	311.849	338.612
332.72	322.357	326.623	331.251	310.559	337.277
331.796	321.712	325.891	332.7	309.792	337.351
329.418	319.24	325.832	330.548	308.23	336.807
331.364	318.337	325.699	330.045	308.552	333.545
329.816	316.053	325.265	330.739	308.129	334.183
329.75	314.754	323.386	330.034	307.999	333.013
329.684	313.235	323.359	329.771	307.78	332.28
328.401	313.733	323.705	329.461	307.398	332.774
327.176	313.439	320.772	329.123	307.075	332.758
322.36	313.289	318.363	328.54	306.666	330.231
320.416	314.934	316.892	327.643	306.503	328.95
322.485	313.343	315.648	326.967	306.296	327.021
321.781	313.795	315.109	326.746	306.223	326.717
319.476	313.379	314.422	325.936	306.046	326.629
319.55	313.246	315.621	324.7	305.6	326.754
314.607	313.604	314.596	323.994	304.841	326.273
315.937	313.891	313.361	322.341	302.05	324.819
313.185	313.032	311.704	321.873	301.396	325.298
314.087	313.838	310.406	321.468	300.696	324.505
313.758	313.354	310.188	320.924	301.431	324.52
311.026	312.915	310.252	320.039	301.201	324.827
311.384	312.872	308.987	320.038	300.596	322.357
311.125	312.57	305.41	320.657	301.719	321.318
310.709	312.457	305.737	320.566	301.434	317.702
310.04	313.608	306.878	320.864	301.996	317.72
310.21	313.403	305.884	320.037	299.907	316.603
311.687	313.868	306.331	320.594	299.412	314.749
311.178	313.868	305.792	320.731	300.034	312.482
311.67	313.294	306.894	319.551	301.971	312.653
311.345	313.444	305.968	319.298	301.335	310.968
