# Supplementary material for: Photoswitchable gating of non-equilibrium enzymatic feedback in chemically communicating polymersome nanoreactors
Source: Nat Chem. 2022 Nov 7;15(1):110–8. doi: 10.1038/s41557-022-01062-4 (PMC9836937; doi:10.1038/s41557-022-01062-4)
Supplement: Source Data Extended Data Fig. 2 — Absorbance data, statistical source data. [file 41557_2022_1062_MOESM6_ESM.xlsx]

## Sheet: Extended Data Figure 2
		2 uL				5 uL					10 uL
	Time (min)	A1	B1	C1		A2	B2	C2			A3	B3	C3
	0	0.6563	0.6515	0.6443		0.6422	0.6431	0.6413			0.6153	0.6245	0.6186
	10	0.7105	0.7031	0.6933		0.7123	0.71	0.706			0.7247	0.7334	0.7317
	20	0.7453	0.7396	0.7308		0.7669	0.771	0.7592			0.8187	0.8266	0.8207
	30	0.7638	0.7655	0.7498		0.8041	0.8108	0.7967			0.8942	0.905	0.8997
	40	0.7866	0.7912	0.778		0.8417	0.8551	0.841			0.9759	0.9941	0.9788
	50	0.8054	0.8062	0.7893		0.8827	0.8885	0.8727			1.0543	1.0696	1.0463
	60	0.8194	0.8213	0.8009		0.9165	0.92	0.9059			1.134	1.149	1.1265
	70	0.8342	0.8368	0.8197		0.9465	0.9596	0.9391			1.219	1.2367	1.2111
	80	0.8488	0.8474	0.8298		0.9831	0.9896	0.9637			1.2994	1.309	1.2807
	90	0.8612	0.8616	0.8471		1.0178	1.0215	1.0019			1.3931	1.4029	1.3582
	100	0.8737	0.8696	0.8535		1.049	1.0573	1.0346			1.4639	1.4825	1.4257
	110	0.888	0.8834	0.865		1.0723	1.0929	1.0603			1.5316	1.5429	1.4925
	120	0.8983	0.8972	0.8754		1.0963	1.1219	1.0803			1.5747	1.6045	1.5392
	130	0.9048	0.9018	0.8767		1.1068	1.1339	1.0954			1.6251	1.643	1.578
	140	0.9031	0.9093	0.8797		1.1311	1.1495	1.1059			1.6694	1.6872	1.6157
	150	0.9058	0.9105	0.8839		1.1302	1.163	1.1239			1.6848	1.7086	1.6411
	160	0.8941	0.9062	0.8738		1.1337	1.1547	1.1154			1.7039	1.7286	1.6668
