# Supplementary material for: Photoswitchable gating of non-equilibrium enzymatic feedback in chemically communicating polymersome nanoreactors
Source: Nat Chem. 2022 Nov 7;15(1):110–8. doi: 10.1038/s41557-022-01062-4 (PMC9836937; doi:10.1038/s41557-022-01062-4)
Supplement: Source Data Extended Data Fig. 3 — Absorbance data, statistical source data. [file 41557_2022_1062_MOESM7_ESM.xlsx]

## Sheet: Extended Data Figure 3A
	Bromocresol purple acidic	Bromocresol purple basic
	Raw	Raw
Wavelength	H11	H12
300	0.6793	1.0489
305	0.5944	0.9448
310	0.5646	0.8363
315	0.549	0.6913
320	0.5375	0.5596
325	0.5278	0.4773
330	0.5187	0.4345
335	0.5071	0.4138
340	0.4953	0.4076
345	0.4912	0.4117
350	0.4933	0.4246
355	0.5017	0.4398
360	0.5134	0.4516
365	0.5281	0.4585
370	0.556	0.4576
375	0.5962	0.449
380	0.6486	0.4308
385	0.7131	0.3938
390	0.7815	0.3443
395	0.8446	0.2951
400	0.9136	0.2481
405	0.9791	0.2118
410	1.0369	0.1901
415	1.0867	0.1796
420	1.1198	0.1763
425	1.1389	0.1762
430	1.146	0.1796
435	1.1358	0.1866
440	1.1142	0.1945
445	1.0718	0.2065
450	1.0161	0.2193
455	0.9453	0.2362
460	0.8715	0.2558
465	0.7933	0.2775
470	0.7058	0.3045
475	0.6205	0.3358
480	0.5341	0.3727
485	0.471	0.407
490	0.419	0.438
495	0.3466	0.4942
500	0.2845	0.5587
505	0.2354	0.6277
510	0.1956	0.7003
515	0.1641	0.7811
520	0.1377	0.8696
525	0.1156	0.9809
530	0.101	1.0842
535	0.0903	1.203
540	0.0804	1.3233
545	0.0732	1.4754
550	0.0693	1.5977
555	0.0665	1.7319
560	0.0648	1.8834
565	0.0665	2.0613
570	0.0656	2.2617
575	0.0664	2.4815
580	0.0671	2.6986
585	0.0657	2.8343
590	0.0632	2.7843
595	0.0605	2.3497
600	0.059	1.8966
605	0.0564	1.4481
610	0.0546	1.0751
615	0.0533	0.748
620	0.0528	0.4913
625	0.053	0.3256
630	0.0533	0.2245
635	0.0511	0.1588
640	0.0496	0.1174
645	0.0489	0.0873
650	0.0484	0.0724
655	0.0487	0.0631
660	0.0488	0.0575
665	0.0489	0.0538
670	0.0488	0.0511
675	0.0486	0.0495
680	0.0483	0.0484
685	0.0479	0.0482
690	0.0478	0.048
695	0.0476	0.0478
700	0.048	0.0478
705	0.0486	0.048
710	0.0492	0.0487
715	0.0501	0.0494
720	0.051	0.0499
725	0.0522	0.0512
730	0.0539	0.0528
735	0.0563	0.0542
740	0.0589	0.0548
745	0.058	0.055
750	0.0565	0.0551
755	0.0557	0.0549
760	0.0559	0.0549
765	0.0561	0.055
770	0.0561	0.0547
775	0.0554	0.0556
780	0.0549	0.0572
785	0.054	0.0572
790	0.0539	0.0535
795	0.0532	0.0528
800	0.0532	0.0527

## Sheet: Extended Data Figure 3B
	2 uL					10 uL
Time (min)	A1	B1	C1		Time (min)	A3	B3	C3
0	0.843	0.8854	0.8551		0	0.6153	0.6245	0.6186
10	0.8827	0.9221	0.8923		10	0.7247	0.7334	0.7317
20	0.919	0.9527	0.9239		20	0.8187	0.8266	0.8207
30	0.9511	0.983	0.9542		30	0.8942	0.905	0.8997
40	0.9895	1.0177	0.9909		40	0.9759	0.9941	0.9788
50	1.0282	1.0568	1.0316		50	1.0543	1.0696	1.0463
60	1.0739	1.0987	1.0751		60	1.134	1.149	1.1265
70	1.1366	1.155	1.1323		70	1.219	1.2367	1.2111
80	1.1978	1.2123	1.1911		80	1.2994	1.309	1.2807
90	1.271	1.2755	1.2562		90	1.3931	1.4029	1.3582
100	1.346	1.3431	1.3324		100	1.4639	1.4825	1.4257
110	1.425	1.4167	1.4063		110	1.5316	1.5429	1.4925
120	1.509	1.4952	1.4862		120	1.5747	1.6045	1.5392
130	1.5793	1.5696	1.5645		130	1.6251	1.643	1.578
140	1.6462	1.6407	1.6356		140	1.6694	1.6872	1.6157
150	1.6983	1.7018	1.6937		150	1.6848	1.7086	1.6411
160	1.7426	1.7546	1.7468		160	1.7039	1.7286	1.6668
