# Supplementary material for: Photoswitchable gating of non-equilibrium enzymatic feedback in chemically communicating polymersome nanoreactors
Source: Nat Chem. 2022 Nov 7;15(1):110–8. doi: 10.1038/s41557-022-01062-4 (PMC9836937; doi:10.1038/s41557-022-01062-4)
Supplement: Source Data Extended Data Fig. 5 — Absorbance data, statistical source data. [file 41557_2022_1062_MOESM9_ESM.xlsx]

## Sheet: Sheet1
	1:15 PU:DE						1:10 PU:DE					1:5 PU:DE
Time (min)	Absorbance 1	Absorbance 2	Absorbance 3			Time (min)	Absorbance 1	Absorbance 2	Absorbance 3		Time (min)	Absorbance 1	Absorbance 2	Absorbance 3
0	0.6697	0.6776	0.6667			0	0.6186	0.6218	0.621		0	0.5963	0.5867	0.5675
10	0.7252	0.736	0.7267			10	0.6353	0.6407	0.6371		10	0.5799	0.574	0.5551
20	0.7761	0.789	0.7795			20	0.6447	0.6569	0.6521		20	0.578	0.5752	0.5591
30	0.8196	0.8296	0.8086			30	0.6549	0.668	0.6635		30	0.5792	0.5713	0.5555
40	0.8714	0.8751	0.856			40	0.6718	0.6868	0.6829		40	0.579	0.5726	0.558
50	0.932	0.9088	0.8973			50	0.6974	0.7032	0.704		50	0.5758	0.5718	0.5573
60	0.9435	0.9601	0.9454			60	0.7161	0.7324	0.7287		60	0.5775	0.5748	0.5644
70	1.0043	1.0122	0.9805			70	0.7345	0.7538	0.759		70	0.5871	0.5814	0.5684
80	1.0449	1.0583	1.0099			80	0.7628	0.7796	0.7843		80	0.5946	0.5902	0.5749
90	1.0819	1.0829	1.0523			90	0.7852	0.8026	0.8185		90	0.6029	0.5943	0.5805
100	1.0973	1.1142	1.0922			100	0.8002	0.8212	0.8323		100	0.6116	0.6044	0.5901
110	1.1	1.1263	1.0703			110	0.8141	0.8479	0.8422		110	0.6224	0.6125	0.5946
110.25	1.0491	1.0775	1.0335			120	0.8119	0.8518	0.863		120	0.6321	0.6253	0.6038
110.5	1.0383	1.0512	1.0224			130	0.8206	0.8465	0.8661		130	0.6457	0.6349	0.611
110.75	1.0314	1.0396	1.0087			130.25	0.8075	0.8209	0.8398		140	0.6488	0.6433	0.6184
111	1.0096	1.0393	1.0038			130.5	0.8044	0.8191	0.8338		150	0.6567	0.6536	0.6285
111.25	1.0012	1.04	0.999			130.75	0.7997	0.8131	0.8266		160	0.665	0.6592	0.6321
111.5	1.0028	1.0401	0.9974			131	0.7912	0.8104	0.817		170	0.6681	0.6615	0.6426
111.75	1.0015	1.0389	0.9905			131.25	0.7894	0.8074	0.8151		180	0.6667	0.6644	0.6418
112	0.9951	1.0359	0.9886			131.5	0.7882	0.8062	0.8101		180.25	0.6633	0.6594	0.6417
112.25	0.9868	1.0308	0.9853			131.75	0.7775	0.8039	0.8069		180.5	0.6606	0.6628	0.6408
112.5	0.9804	1.0194	0.9799			132	0.7742	0.8013	0.8003		180.75	0.6587	0.6579	0.6412
112.75	0.976	1.0115	0.9757			132.25	0.7739	0.7973	0.7958		181	0.6592	0.6578	0.6371
113	0.9719	1.0008	0.971			132.5	0.7702	0.795	0.7935		181.25	0.6578	0.6554	0.639
113.25	0.9679	0.9961	0.9649			132.75	0.7642	0.7933	0.7886		181.5	0.6579	0.6559	0.6386
113.5	0.9672	0.9908	0.9608			133	0.7637	0.7921	0.7877		181.75	0.6556	0.6551	0.6333
113.75	0.9609	0.9925	0.9554			133.25	0.7613	0.7894	0.786		182	0.6555	0.655	0.6373
114	0.9619	0.9844	0.9498			133.5	0.7595	0.7878	0.7841		182.25	0.6531	0.656	0.6364
114.25	0.9597	0.9821	0.946			133.75	0.7587	0.7845	0.7795		182.5	0.6534	0.6543	0.6337
114.5	0.9545	0.9783	0.9447			134	0.7581	0.7831	0.779		182.75	0.6531	0.6527	0.632
114.75	0.9521	0.9772	0.9414			134.25	0.7536	0.7836	0.7773		183	0.6514	0.6515	0.635
115	0.9479	0.9748	0.9393			134.5	0.7533	0.7769	0.7723		183.25	0.6502	0.6496	0.6335
115.25	0.9453	0.972	0.9355			134.75	0.7552	0.7745	0.7727		183.5	0.6541	0.6498	0.6349
115.5	0.9408	0.9714	0.9318			135	0.7508	0.775	0.7717		183.75	0.6486	0.6492	0.6309
115.75	0.94	0.9704	0.9295			135.25	0.7477	0.7728	0.7704		184	0.6494	0.6478	0.6302
116	0.936	0.9598	0.926			135.5	0.7451	0.7734	0.7697		184.25	0.648	0.65	0.6309
116.25	0.9343	0.9547	0.9253			135.75	0.7481	0.7691	0.7685		184.5	0.6466	0.6475	0.6304
116.5	0.9313	0.9506	0.9256			136	0.7447	0.7674	0.767		184.75	0.65	0.6466	0.6326
116.75	0.93	0.9506	0.9196			136.25	0.7438	0.7638	0.762		185	0.648	0.6457	0.6299
117	0.9268	0.9471	0.9222			136.5	0.7413	0.7671	0.7625		185.25	0.647	0.6448	0.6306
117.25	0.9252	0.9471	0.9139			136.75	0.7406	0.7649	0.7623		185.5	0.6473	0.6457	0.6293
117.5	0.9238	0.9424	0.9107			137	0.7419	0.7616	0.7591		185.75	0.6441	0.6464	0.63
117.75	0.9186	0.9433	0.909			137.25	0.7409	0.7621	0.7566		186	0.6453	0.6445	0.6315
118	0.9185	0.9383	0.9074			137.5	0.7372	0.7584	0.7573		186.25	0.6447	0.6401	0.6289
118.25	0.917	0.9391	0.9072			137.75	0.741	0.759	0.7547		186.5	0.6443	0.6433	0.6321
118.5	0.9134	0.9339	0.9009			138	0.7376	0.7565	0.7552		186.75	0.6423	0.6451	0.6283
118.75	0.9105	0.9307	0.8992			138.25	0.7393	0.7553	0.7551		187	0.6436	0.6402	0.6272
119	0.9098	0.9306	0.9004			138.5	0.7396	0.7538	0.7526		187.25	0.6405	0.6412	0.6293
119.25	0.9057	0.9272	0.8958			138.75	0.7343	0.7509	0.7517		187.5	0.6447	0.6429	0.6285
119.5	0.9027	0.9236	0.8932			139	0.7321	0.753	0.75		187.75	0.6438	0.6428	0.6279
119.75	0.9016	0.9215	0.8933			139.25	0.7341	0.7501	0.7476		188	0.6411	0.6428	0.6258
120	0.9005	0.9197	0.8905			139.5	0.7313	0.7508	0.7472		188.25	0.6439	0.6399	0.6268
120.25	0.8992	0.9202	0.8897			139.75	0.7292	0.7472	0.7471		188.5	0.6424	0.6404	0.6298
120.5	0.8967	0.9191	0.8875			140	0.7305	0.7478	0.743		188.75	0.6432	0.6429	0.6259
120.75	0.8947	0.914	0.8875			140.25	0.7295	0.7478	0.7426		189	0.6414	0.6404	0.6256
121	0.8912	0.9148	0.8819			140.5	0.7283	0.7475	0.741		189.25	0.6401	0.6387	0.6242
121.25	0.8915	0.9099	0.8804			140.75	0.7269	0.7464	0.7396		189.5	0.6424	0.6398	0.6266
121.5	0.8906	0.9113	0.8797			141	0.7267	0.7445	0.7395		189.75	0.6415	0.6401	0.6263
121.75	0.89	0.9083	0.8758			141.25	0.7316	0.7431	0.7401		190	0.6419	0.6387	0.6279
122	0.8875	0.9062	0.8746			141.5	0.7262	0.7419	0.7392		190.25	0.6384	0.6386	0.6272
122.25	0.8861	0.9034	0.874			141.75	0.7246	0.7404	0.7389		190.5	0.6381	0.6388	0.6257
122.5	0.8835	0.9032	0.8722			142	0.7243	0.7394	0.7407		190.75	0.6398	0.6372	0.6272
122.75	0.877	0.9001	0.8704			142.25	0.7254	0.7381	0.7345		191	0.6408	0.6391	0.6254
123	0.8772	0.8978	0.8693			142.5	0.7233	0.7385	0.7375		191.25	0.6396	0.6368	0.624
123.25	0.8801	0.8947	0.8674			142.75	0.7227	0.7337	0.7352		191.5	0.6381	0.6405	0.6253
123.5	0.8791	0.8936	0.8666			143	0.7235	0.7347	0.7324		191.75	0.6399	0.6394	0.6266
123.75	0.8765	0.8927	0.8654			143.25	0.7227	0.7347	0.7343		192	0.6394	0.6358	0.624
124	0.8759	0.8934	0.8627			143.5	0.7203	0.7367	0.7324		192.25	0.6389	0.6373	0.6245
124.25	0.8742	0.8907	0.8624			143.75	0.7217	0.7332	0.7319		192.5	0.638	0.6365	0.6241
124.5	0.8701	0.8868	0.8613			144	0.7184	0.7322	0.7299		192.75	0.6401	0.6371	0.6275
124.75	0.8696	0.887	0.8628			144.25	0.7173	0.7311	0.7294		193	0.6393	0.6366	0.6254
125	0.8659	0.886	0.86			144.5	0.7178	0.7321	0.7277		193.25	0.6373	0.6353	0.6228
125.25	0.8656	0.8842	0.8562			144.75	0.7152	0.7286	0.7281		193.5	0.6375	0.6369	0.6252
125.5	0.8657	0.8831	0.8535			145	0.7145	0.7268	0.7249		193.75	0.6366	0.6375	0.6235
125.75	0.8648	0.882	0.8553			145.25	0.7147	0.728	0.7243		194	0.6377	0.6354	0.6217
126	0.86	0.879	0.8516			145.5	0.7167	0.7265	0.7248		194.25	0.6365	0.6356	0.6223
126.25	0.8608	0.8756	0.8517			145.75	0.7145	0.7261	0.7215		194.5	0.6391	0.638	0.6251
126.5	0.859	0.8775	0.8474			146	0.7159	0.725	0.7228		194.75	0.6369	0.6366	0.624
126.75	0.8592	0.8761	0.8476			146.25	0.7142	0.7252	0.7225		195	0.6359	0.636	0.6252
127	0.8553	0.8732	0.8487			146.5	0.7152	0.723	0.723		195.25	0.6352	0.6348	0.6263
127.25	0.8541	0.8721	0.845			146.75	0.713	0.7241	0.7219		195.5	0.6376	0.6355	0.6252
127.5	0.8549	0.8723	0.8438			147	0.7114	0.7233	0.7179		195.75	0.6345	0.6338	0.624
127.75	0.8513	0.8686	0.8416			147.25	0.7088	0.7203	0.7175		196	0.6348	0.6347	0.6253
128	0.8503	0.8676	0.8397			147.5	0.709	0.7216	0.7193		196.25	0.6349	0.6332	0.6232
128.25	0.8498	0.8687	0.8375			147.75	0.7099	0.7222	0.7209		196.5	0.6358	0.6336	0.6244
128.5	0.8487	0.869	0.8383			148	0.7088	0.7211	0.718		196.75	0.6352	0.6344	0.6257
128.75	0.8469	0.8666	0.8389			148.25	0.7092	0.723	0.7172		197	0.6341	0.6339	0.6248
129	0.8458	0.8685	0.8371			148.5	0.7103	0.7172	0.7157		197.25	0.6334	0.6345	0.6217
129.25	0.8461	0.8628	0.8352			148.75	0.7076	0.717	0.7141		197.5	0.6347	0.6322	0.6244
129.5	0.8444	0.8636	0.8352			149	0.7098	0.7179	0.7164		197.75	0.6345	0.6356	0.6237
129.75	0.8439	0.8618	0.8343			149.25	0.7062	0.7188	0.7134		198	0.6343	0.6365	0.6254
130	0.84	0.8588	0.8335			149.5	0.7064	0.7159	0.7117		198.25	0.635	0.6338	0.6228
130.25	0.8402	0.8574	0.8317			149.75	0.7052	0.7152	0.7148		198.5	0.6337	0.6332	0.6242
130.5	0.8387	0.8576	0.8299			150	0.706	0.7161	0.7137		198.75	0.633	0.6306	0.6238
130.75	0.8379	0.8549	0.8277			150.25	0.7031	0.7143	0.7114		199	0.6337	0.6347	0.6218
131	0.8373	0.8547	0.8253			150.5	0.7052	0.7131	0.7095		199.25	0.6337	0.6317	0.6239
131.25	0.8375	0.8552	0.8258			150.75	0.7041	0.7107	0.712		199.5	0.6332	0.6334	0.6239
131.5	0.8359	0.8524	0.8262			151	0.7044	0.7115	0.7106		199.75	0.6335	0.6317	0.6231
131.75	0.8347	0.8505	0.8252			151.25	0.7052	0.7118	0.709		200	0.6332	0.6324	0.6245
132	0.8323	0.8491	0.8227			151.5	0.7025	0.7135	0.7082		200.25	0.6334	0.631	0.625
132.25	0.8331	0.8476	0.8228			151.75	0.703	0.7097	0.7076		200.5	0.6326	0.6321	0.6211
132.5	0.8325	0.849	0.8241			152	0.7015	0.71	0.7068		200.75	0.6321	0.6326	0.6263
132.75	0.8311	0.8475	0.8211			152.25	0.7051	0.7104	0.7077		201	0.6327	0.6339	0.6221
133	0.83	0.8451	0.8187			152.5	0.6992	0.7108	0.7091		201.25	0.6309	0.6332	0.6249
133.25	0.8305	0.8442	0.8197			152.75	0.7024	0.7093	0.7062		201.5	0.6307	0.6323	0.6211
133.5	0.8305	0.844	0.8152			153	0.7014	0.707	0.7056		201.75	0.6324	0.6349	0.6201
133.75	0.8261	0.8427	0.8176			153.25	0.6985	0.7091	0.7062		202	0.6326	0.6352	0.6236
134	0.8269	0.8425	0.8165			153.5	0.698	0.7067	0.7037		202.25	0.6312	0.6328	0.622
134.25	0.8233	0.8402	0.8147			153.75	0.6981	0.7047	0.7041		202.5	0.6292	0.6311	0.6232
134.5	0.8249	0.844	0.8134			154	0.6982	0.706	0.7049		202.75	0.632	0.6322	0.6234
134.75	0.8215	0.8404	0.8128			154.25	0.6966	0.7074	0.702		203	0.6302	0.6314	0.6219
135	0.8201	0.8381	0.8102			154.5	0.6972	0.7073	0.7028		203.25	0.6319	0.6324	0.6224
135.25	0.8198	0.8398	0.808			154.75	0.6986	0.7058	0.7012		203.5	0.6299	0.6342	0.6213
135.5	0.8183	0.8381	0.8066			155	0.6971	0.7062	0.7036		203.75	0.6313	0.632	0.6245
135.75	0.8184	0.8371	0.8067			155.25	0.6966	0.7064	0.7016		204	0.6302	0.6333	0.6222
136	0.8162	0.8341	0.8059			155.5	0.6958	0.7042	0.702		204.25	0.629	0.6326	0.6219
136.25	0.8161	0.8338	0.8029			155.75	0.6978	0.7028	0.6991		204.5	0.6311	0.6317	0.6212
136.5	0.8151	0.8332	0.8027			156	0.6946	0.7014	0.6985		204.75	0.6312	0.6319	0.6238
136.75	0.8135	0.8316	0.804			156.25	0.6935	0.7031	0.698		205	0.6298	0.6322	0.6227
137	0.8136	0.8285	0.8026			156.5	0.6931	0.7005	0.7003		205.25	0.63	0.6304	0.6217
137.25	0.8087	0.8291	0.7992			156.75	0.6935	0.7011	0.6955		205.5	0.6287	0.6327	0.6231
137.5	0.8102	0.8268	0.8003			157	0.6926	0.7004	0.6966		205.75	0.6314	0.6308	0.6235
137.75	0.8088	0.828	0.8001			157.25	0.693	0.6999	0.6966		206	0.6292	0.6348	0.6221
138	0.8098	0.8272	0.7971			157.5	0.6978	0.7023	0.6952
138.25	0.81	0.8266	0.7968			157.75	0.6933	0.7001	0.696
138.5	0.8084	0.8256	0.7959			158	0.6907	0.6978	0.6968
138.75	0.8098	0.8236	0.7951			158.25	0.693	0.6983	0.6963
139	0.8045	0.8225	0.7937			158.5	0.6911	0.7008	0.6937
139.25	0.8041	0.8206	0.7931			158.75	0.6917	0.7	0.6949
139.5	0.8057	0.822	0.7912			159	0.6911	0.6999	0.6928
139.75	0.8046	0.8188	0.7927			159.25	0.6912	0.698	0.6941
140	0.8002	0.8189	0.7896			159.5	0.6905	0.6975	0.6932
140.25	0.8019	0.8193	0.7885			159.75	0.688	0.6986	0.6958
140.5	0.8004	0.8161	0.7884			160	0.6896	0.6972	0.6916
140.75	0.8009	0.815	0.7883			160.25	0.6887	0.6978	0.6901
141	0.7985	0.8145	0.7877			160.5	0.6889	0.6966	0.6931
141.25	0.7972	0.8125	0.7861			160.75	0.689	0.6972	0.6908
141.5	0.7976	0.8137	0.7851			161	0.6874	0.6951	0.6921
141.75	0.7957	0.811	0.7845			161.25	0.6881	0.6954	0.6906
142	0.7965	0.8109	0.7831			161.5	0.6873	0.6951	0.6901
142.25	0.7949	0.8104	0.7822			161.75	0.6899	0.6965	0.6911
142.5	0.7944	0.8101	0.782			162	0.6878	0.6917	0.6905
142.75	0.7925	0.8069	0.7827			162.25	0.6872	0.6947	0.6911
143	0.7928	0.8062	0.7804			162.5	0.6868	0.6938	0.6881
143.25	0.7906	0.8072	0.7786			162.75	0.6884	0.6917	0.689
143.5	0.7919	0.8047	0.7796			163	0.6893	0.6931	0.6874
143.75	0.7889	0.8041	0.7767			163.25	0.6868	0.6918	0.6875
144	0.7874	0.8052	0.7764			163.5	0.6848	0.6928	0.6865
144.25	0.7879	0.8021	0.7761			163.75	0.6848	0.6898	0.6863
144.5	0.7862	0.8014	0.7753			164	0.6865	0.6916	0.6848
144.75	0.7869	0.8016	0.7724			164.25	0.6821	0.6905	0.6853
145	0.7845	0.7982	0.7738			164.5	0.6825	0.6887	0.6856
145.25	0.7846	0.7992	0.7727			164.75	0.6841	0.6889	0.6849
145.5	0.784	0.7963	0.7714			165	0.683	0.6892	0.6866
145.75	0.7835	0.7978	0.7703			165.25	0.6827	0.6884	0.6844
146	0.7811	0.7957	0.77			165.5	0.6826	0.6889	0.6841
146.25	0.7821	0.7959	0.7685			165.75	0.6821	0.6873	0.6842
146.5	0.7809	0.7947	0.7681			166	0.6827	0.6867	0.684
146.75	0.7827	0.7939	0.7691			166.25	0.6822	0.6865	0.6856
147	0.7765	0.7926	0.7688			166.5	0.6805	0.6882	0.6828
147.25	0.779	0.7957	0.7662			166.75	0.6795	0.6865	0.6809
147.5	0.7756	0.7917	0.7639			167	0.6818	0.6873	0.6812
147.75	0.7763	0.7889	0.7673			167.25	0.6803	0.6875	0.682
148	0.7773	0.79	0.7652			167.5	0.6826	0.6858	0.6835
148.25	0.7764	0.7902	0.7641			167.75	0.681	0.6855	0.6812
148.5	0.7737	0.7885	0.7621			168	0.6804	0.6861	0.6816
148.75	0.7747	0.7893	0.763			168.25	0.6823	0.6877	0.6787
149	0.7731	0.786	0.7596			168.5	0.6793	0.6854	0.6796
149.25	0.7735	0.7869	0.7571			168.75	0.6793	0.6859	0.6794
149.5	0.7697	0.7874	0.7596			169	0.6801	0.6836	0.6803
149.75	0.7726	0.7864	0.7579			169.25	0.6776	0.6834	0.6785
150	0.7679	0.7836	0.7582			169.5	0.676	0.6826	0.6786
150.25	0.77	0.7815	0.7579			169.75	0.6781	0.6828	0.6783
150.5	0.7679	0.7809	0.7553			170	0.6777	0.6818	0.6772
150.75	0.7688	0.7786	0.756			170.25	0.6767	0.6822	0.6792
151	0.7692	0.7825	0.7534			170.5	0.6763	0.6818	0.6787
151.25	0.768	0.7788	0.7537			170.75	0.6782	0.6816	0.6766
151.5	0.7665	0.7769	0.7544			171	0.6778	0.6805	0.6763
151.75	0.7661	0.7783	0.754			171.25	0.6762	0.6812	0.6755
152	0.7656	0.7774	0.7531			171.5	0.6763	0.6819	0.6747
152.25	0.7613	0.7774	0.7515			171.75	0.6762	0.681	0.6783
152.5	0.7624	0.7756	0.7516			172	0.6763	0.6815	0.6748
152.75	0.762	0.7726	0.7505			172.25	0.6756	0.6822	0.6754
153	0.7606	0.7722	0.7514			172.5	0.6745	0.6803	0.6743
153.25	0.761	0.7731	0.7491			172.75	0.6746	0.6789	0.6737
153.5	0.7586	0.772	0.7467			173	0.6749	0.6785	0.6737
153.75	0.7595	0.7714	0.7474			173.25	0.6743	0.6788	0.6752
154	0.7599	0.7731	0.7476			173.5	0.6752	0.679	0.6758
154.25	0.7562	0.7675	0.7451			173.75	0.6767	0.6763	0.6752
154.5	0.7574	0.7694	0.7438			174	0.6733	0.6761	0.6733
154.75	0.7568	0.7686	0.7439			174.25	0.6747	0.6782	0.6729
155	0.7542	0.7678	0.7431			174.5	0.6743	0.6775	0.6721
155.25	0.755	0.7672	0.7425			174.75	0.6727	0.6755	0.6723
155.5	0.7537	0.7656	0.7446			175	0.6749	0.6787	0.6705
155.75	0.7509	0.7663	0.743			175.25	0.671	0.6749	0.6716
156	0.7525	0.7633	0.7415			175.5	0.6742	0.6742	0.6731
156.25	0.7539	0.7634	0.7406			175.75	0.6726	0.6751	0.6724
156.5	0.7524	0.7634	0.7394			176	0.6709	0.6773	0.6721
156.75	0.751	0.7655	0.7384			176.25	0.6704	0.6744	0.6696
157	0.749	0.7638	0.7387			176.5	0.6732	0.6766	0.6729
157.25	0.7522	0.7639	0.7362			176.75	0.6736	0.6777	0.6705
157.5	0.75	0.7602	0.736			177	0.6737	0.674	0.6727
157.75	0.7476	0.7599	0.7371			177.25	0.6717	0.6745	0.6711
158	0.7487	0.7587	0.7345			177.5	0.6717	0.674	0.6693
158.25	0.7458	0.7602	0.7367			177.75	0.6695	0.6749	0.6704
158.5	0.7461	0.76	0.7344			178	0.669	0.6734	0.6671
158.75	0.7469	0.7571	0.7326			178.25	0.6707	0.6749	0.6671
159	0.7471	0.7563	0.7331			178.5	0.6707	0.6753	0.6682
159.25	0.7412	0.7582	0.7326			178.75	0.6691	0.6748	0.6677
159.5	0.7424	0.7531	0.7308			179	0.6708	0.6723	0.6641
159.75	0.7435	0.7527	0.7315			179.25	0.6704	0.675	0.667
160	0.7457	0.7519	0.7296			179.5	0.6711	0.6729	0.6677
160.25	0.7414	0.751	0.73			179.75	0.6683	0.6716	0.6676
160.5	0.7427	0.7515	0.7309			180	0.6725	0.6722	0.67
160.75	0.7407	0.7507	0.728			180.25	0.6699	0.6736	0.6673
161	0.7379	0.7503	0.7275			180.5	0.669	0.6711	0.6696
161.25	0.7373	0.7506	0.7301			180.75	0.6684	0.6709	0.6674
161.5	0.7372	0.7509	0.7273			181	0.6691	0.6712	0.669
161.75	0.7382	0.7502	0.7261			181.25	0.6679	0.6716	0.6664
162	0.7354	0.7483	0.7251			181.5	0.667	0.6719	0.6654
162.25	0.7364	0.748	0.7253			181.75	0.669	0.6694	0.6659
162.5	0.7378	0.7472	0.7246			182	0.6647	0.6695	0.6658
162.75	0.7362	0.746	0.7242			182.25	0.6663	0.6705	0.6646
163	0.7339	0.7457	0.7265			182.5	0.6647	0.6714	0.6647
163.25	0.7355	0.7433	0.7203			182.75	0.667	0.6702	0.663
163.5	0.7355	0.7437	0.7239			183	0.6674	0.6704	0.6647
163.75	0.7356	0.7443	0.7226			183.25	0.6664	0.6688	0.6656
164	0.7302	0.7436	0.7185			183.5	0.6655	0.6696	0.6651
164.25	0.7312	0.743	0.7217			183.75	0.6676	0.6667	0.6634
164.5	0.731	0.7419	0.718			184	0.666	0.6685	0.6632
164.75	0.7325	0.7399	0.7208			184.25	0.6647	0.669	0.6628
165	0.7296	0.7416	0.7211			184.5	0.6677	0.6687	0.6642
165.25	0.73	0.7404	0.7186			184.75	0.6633	0.6646	0.6662
165.5	0.7295	0.74	0.7183			185	0.6647	0.6676	0.664
165.75	0.7301	0.7392	0.7202			185.25	0.6655	0.6665	0.6627
166	0.7292	0.737	0.7178			185.5	0.6637	0.6661	0.6636
166.25	0.727	0.7385	0.7154			185.75	0.6662	0.6669	0.6635
166.5	0.7282	0.7363	0.7168			186	0.6631	0.6658	0.6618
166.75	0.7247	0.7362	0.7159			186.25	0.6631	0.6671	0.6613
167	0.7262	0.735	0.7166			186.5	0.6627	0.6633	0.6618
167.25	0.7255	0.7358	0.7169			186.75	0.6631	0.6644	0.6621
167.5	0.7242	0.7336	0.7146			187	0.667	0.6651	0.6627
167.75	0.723	0.7328	0.7143			187.25	0.6631	0.6651	0.6626
168	0.7248	0.7327	0.7103			187.5	0.6633	0.6654	0.6611
168.25	0.723	0.7325	0.7116			187.75	0.6633	0.6644	0.6601
168.5	0.7232	0.7319	0.7102			188	0.6608	0.6637	0.6623
168.75	0.7214	0.7313	0.7099			188.25	0.6612	0.6639	0.6612
169	0.7218	0.7309	0.7103			188.5	0.6652	0.6638	0.6607
169.25	0.7208	0.7284	0.7102			188.75	0.6638	0.6644	0.6603
169.5	0.7238	0.7298	0.7102			189	0.6631	0.6637	0.6608
169.75	0.7203	0.7293	0.7094			189.25	0.6615	0.667	0.6606
170	0.7189	0.7299	0.7073			189.5	0.6653	0.6654	0.6603
170.25	0.7168	0.7271	0.708			189.75	0.6622	0.6623	0.6612
170.5	0.7157	0.7278	0.7068			190	0.6625	0.6631	0.6623
170.75	0.7174	0.7262	0.7094			190.25	0.6626	0.6622	0.6598
171	0.7183	0.7269	0.7081			190.5	0.6596	0.6627	0.6618
171.25	0.7173	0.7262	0.7063			190.75	0.6617	0.6618	0.6586
171.5	0.7153	0.7237	0.7064			191	0.6611	0.6622	0.6585
171.75	0.7165	0.7252	0.7063			191.25	0.6612	0.6611	0.6598
172	0.7152	0.7264	0.7051			191.5	0.6637	0.6631	0.6559
172.25	0.7138	0.7257	0.7056			191.75	0.6593	0.6613	0.6581
172.5	0.7144	0.721	0.7061			192	0.6579	0.6623	0.6578
172.75	0.7137	0.7239	0.7036			192.25	0.6606	0.6619	0.658
173	0.7131	0.7211	0.7022			192.5	0.6604	0.6632	0.6568
173.25	0.7132	0.7196	0.7035			192.75	0.6596	0.6643	0.6575
173.5	0.7129	0.7218	0.7028			193	0.6625	0.6626	0.6608
173.75	0.7118	0.7218	0.7018			193.25	0.6595	0.6605	0.658
174	0.7109	0.7175	0.7002			193.5	0.6596	0.6612	0.6589
174.25	0.7107	0.7197	0.6995			193.75	0.6592	0.6622	0.6576
174.5	0.7088	0.7222	0.7004			194	0.6613	0.6623	0.6579
174.75	0.7114	0.7187	0.6986			194.25	0.6588	0.6638	0.6558
175	0.709	0.7186	0.699			194.5	0.6587	0.6595	0.6564
175.25	0.7074	0.7186	0.7006			194.75	0.6586	0.6619	0.6553
175.5	0.7089	0.7188	0.6983			195	0.6595	0.6603	0.6582
175.75	0.7084	0.7166	0.6979			195.25	0.6584	0.6596	0.6581
176	0.7076	0.7154	0.6967			195.5	0.6587	0.6596	0.656
176.25	0.7061	0.7175	0.698			195.75	0.6589	0.6607	0.6552
176.5	0.705	0.7164	0.6983			196	0.658	0.66	0.6552
176.75	0.7078	0.7135	0.6942			196.25	0.6585	0.6594	0.6561
177	0.7062	0.7146	0.6969			196.5	0.6586	0.6587	0.6551
177.25	0.7064	0.7123	0.6955			196.75	0.6623	0.6589	0.6555
177.5	0.7043	0.7115	0.6967			197	0.6599	0.6574	0.6543
177.75	0.704	0.7122	0.6972			197.25	0.6594	0.6587	0.6557
178	0.7037	0.7129	0.6952			197.5	0.6586	0.6574	0.655
178.25	0.7035	0.711	0.6951			197.75	0.6596	0.6595	0.656
178.5	0.7017	0.7121	0.694			198	0.6587	0.6561	0.6562
178.75	0.7041	0.7128	0.6912			198.25	0.6589	0.6582	0.6561
179	0.7022	0.7109	0.6927			198.5	0.6588	0.6574	0.6541
179.25	0.7023	0.709	0.6942			198.75	0.6581	0.6581	0.6525
179.5	0.7012	0.7094	0.69			199	0.6586	0.6577	0.6548
179.75	0.701	0.7082	0.6921			199.25	0.6616	0.6571	0.6539
180	0.7023	0.7101	0.6909			199.5	0.6562	0.6585	0.6556
180.25	0.6989	0.708	0.6926			199.75	0.6568	0.6583	0.6551
180.5	0.7017	0.7074	0.6906			200	0.6567	0.658	0.6562
180.75	0.6999	0.7067	0.6912			200.25	0.6566	0.66	0.6535
181	0.6984	0.7064	0.6891			200.5	0.6553	0.6572	0.6535
181.25	0.6986	0.7053	0.6905			200.75	0.6548	0.6562	0.6534
181.5	0.6974	0.7057	0.6892			201	0.657	0.6585	0.6555
181.75	0.6994	0.7055	0.6886			201.25	0.6579	0.6583	0.6551
182	0.6976	0.7049	0.6885			201.5	0.6558	0.6568	0.6548
182.25	0.6963	0.7037	0.6859			201.75	0.6564	0.6558	0.6538
182.5	0.698	0.7047	0.6881
182.75	0.6978	0.7024	0.6888
183	0.6968	0.7034	0.6882
183.25	0.6945	0.702	0.6874
183.5	0.6955	0.6995	0.6868
183.75	0.6964	0.6992	0.6871
184	0.6949	0.7026	0.6865
184.25	0.6951	0.7008	0.6881
184.5	0.6952	0.6976	0.6845
184.75	0.6923	0.7001	0.6851
185	0.6919	0.6994	0.6829
185.25	0.6913	0.6991	0.6845
185.5	0.6921	0.6989	0.682
185.75	0.6914	0.6995	0.6821
186	0.6909	0.7005	0.6831
186.25	0.6908	0.7005	0.683
186.5	0.6929	0.7011	0.6812
186.75	0.6898	0.6973	0.6831
187	0.6917	0.6962	0.6829
187.25	0.6906	0.6976	0.681
187.5	0.6872	0.6965	0.6827
187.75	0.6914	0.6965	0.6819
188	0.6872	0.6989	0.6803
188.25	0.6896	0.6976	0.6804
188.5	0.6889	0.6945	0.6817
188.75	0.6881	0.6921	0.6801
189	0.6869	0.6972	0.6804
189.25	0.6884	0.6938	0.6783
189.5	0.6872	0.6931	0.6798
189.75	0.6872	0.6917	0.6796
190	0.6863	0.6905	0.6762
190.25	0.6885	0.6907	0.6782
190.5	0.6831	0.6934	0.678
190.75	0.6849	0.6911	0.6767
191	0.6847	0.6904	0.6788
191.25	0.6869	0.6925	0.677
191.5	0.6862	0.6916	0.6768
191.75	0.6817	0.6932	0.6761
192	0.6855	0.688	0.6756
192.25	0.6822	0.6892	0.676
192.5	0.6836	0.6894	0.6778
192.75	0.6815	0.69	0.6754
193	0.6813	0.6879	0.6733
193.25	0.6829	0.6874	0.6749
193.5	0.6828	0.6886	0.6751
193.75	0.6811	0.6878	0.6746
194	0.6823	0.69	0.6746
194.25	0.6811	0.6848	0.6737
194.5	0.6811	0.6862	0.6735
194.75	0.6827	0.6882	0.6729
195	0.682	0.6878	0.6751
195.25	0.681	0.6848	0.6722
195.5	0.68	0.6852	0.6733
195.75	0.6808	0.6862	0.6738
196	0.6797	0.6855	0.6714
196.25	0.6801	0.6834	0.6699
196.5	0.6777	0.6828	0.6732
196.75	0.6791	0.6853	0.6718
197	0.6786	0.6834	0.6727
197.25	0.6781	0.684	0.6721
197.5	0.6765	0.6842	0.6699
197.75	0.6787	0.6842	0.6712
198	0.677	0.6831	0.6737
198.25	0.6765	0.681	0.6719
198.5	0.6781	0.6834	0.6698
198.75	0.676	0.6815	0.6682
199	0.6774	0.6824	0.6704
199.25	0.6747	0.6794	0.6703
199.5	0.6739	0.6804	0.6704
199.75	0.6761	0.6808	0.669
200	0.6747	0.6807	0.6691
200.25	0.675	0.6777	0.6687
200.5	0.6759	0.6793	0.6693
200.75	0.6716	0.6803	0.6662
201	0.6746	0.6772	0.6677
201.25	0.6762	0.679	0.6674
201.5	0.6743	0.6799	0.6651
201.75	0.6755	0.6783	0.6675
202	0.6746	0.6767	0.6678
202.25	0.674	0.6782	0.6686
202.5	0.6714	0.6747	0.6661
202.75	0.6726	0.6747	0.6671
203	0.6718	0.6772	0.6667
203.25	0.6721	0.6772	0.6652
203.5	0.6723	0.6773	0.6656
203.75	0.6719	0.6774	0.6672
204	0.6721	0.6769	0.6622
204.25	0.6717	0.6768	0.6633
204.5	0.67	0.6747	0.6633
204.75	0.6712	0.6768	0.6632
205	0.6706	0.6745	0.6646
205.25	0.6709	0.6755	0.6642
205.5	0.669	0.6753	0.6666
205.75	0.6705	0.6733	0.6617
206	0.669	0.675	0.6627
206.25	0.6696	0.6754	0.6634
206.5	0.6689	0.6734	0.6656
206.75	0.6695	0.6727	0.6651
207	0.6693	0.6738	0.6626
207.25	0.6687	0.6721	0.6636
207.5	0.6671	0.6724	0.6618
207.75	0.6689	0.6726	0.6629
208	0.6689	0.6741	0.6618
208.25	0.6697	0.6724	0.6629
208.5	0.6677	0.6737	0.664
208.75	0.6685	0.6712	0.6629
209	0.6689	0.67	0.6621
209.25	0.6674	0.6716	0.6605
209.5	0.6669	0.6714	0.6623
209.75	0.6676	0.6705	0.661
210	0.6654	0.6694	0.6633
210.25	0.6692	0.6715	0.6635
210.5	0.6668	0.6691	0.6601
210.75	0.6676	0.6693	0.6602
211	0.666	0.67	0.6625
211.25	0.6655	0.6686	0.6588
211.5	0.6663	0.6693	0.6591
211.75	0.6653	0.6682	0.6588
212	0.6669	0.6679	0.6617
212.25	0.6657	0.6684	0.6599
212.5	0.6641	0.6687	0.6617
212.75	0.6649	0.6702	0.6597
213	0.6659	0.6677	0.6581
213.25	0.6656	0.6673	0.6588
213.5	0.6652	0.6665	0.6583
213.75	0.6631	0.6653	0.6574
214	0.6639	0.6676	0.6585
214.25	0.6618	0.6652	0.6585
214.5	0.6659	0.6669	0.6573
214.75	0.6631	0.6668	0.657
215	0.6637	0.6661	0.658
215.25	0.664	0.6665	0.6573
215.5	0.6613	0.666	0.6583
215.75	0.6633	0.6657	0.6585
216	0.6633	0.6653	0.6567
216.25	0.6621	0.6666	0.6588
216.5	0.6607	0.6678	0.6547
216.75	0.6616	0.6645	0.6584
217	0.6603	0.6641	0.6579
217.25	0.6618	0.6666	0.655
217.5	0.6606	0.6631	0.6561
217.75	0.6594	0.6632	0.6578
218	0.6621	0.6645	0.6559
218.25	0.6608	0.6645	0.6554
218.5	0.6602	0.6652	0.6556
218.75	0.6625	0.6628	0.6566
219	0.66	0.6644	0.6558
219.25	0.6606	0.6641	0.655
219.5	0.6612	0.6646	0.6566
219.75	0.6604	0.6642	0.6545
220	0.661	0.6631	0.6538
220.25	0.6598	0.6648	0.6551
220.5	0.6611	0.6633	0.6533
220.75	0.6608	0.6602	0.659
221	0.6604	0.6619	0.6555
221.25	0.6603	0.6635	0.6553
221.5	0.6578	0.6626	0.653
221.75	0.6577	0.6615	0.6559
222	0.659	0.6628	0.6538
222.25	0.6588	0.6609	0.6541
222.5	0.6566	0.6612	0.6529
222.75	0.6618	0.6615	0.6531
223	0.6587	0.6592	0.654
223.25	0.6565	0.6619	0.6544
223.5	0.6583	0.6611	0.6544
223.75	0.6571	0.6591	0.6539
224	0.6577	0.6588	0.653
224.25	0.6569	0.658	0.6516
224.5	0.6585	0.6611	0.6515
224.75	0.6582	0.6576	0.6524
225	0.6569	0.6589	0.6532
225.25	0.6568	0.6585	0.6523
225.5	0.6566	0.6628	0.6527
225.75	0.6595	0.6581	0.6544
226	0.6577	0.658	0.6525
226.25	0.656	0.6603	0.6527
226.5	0.6572	0.658	0.6489
226.75	0.6545	0.6592	0.6513
227	0.6556	0.661	0.651
227.25	0.6545	0.6582	0.653
227.5	0.6545	0.6591	0.6529
227.75	0.6552	0.6605	0.651
228	0.6555	0.6586	0.6511
228.25	0.657	0.6561	0.6522
228.5	0.656	0.6585	0.6493
228.75	0.6537	0.6587	0.6517
229	0.6545	0.6601	0.6494
229.25	0.6531	0.656	0.6516
229.5	0.6568	0.656	0.6493
229.75	0.6545	0.6565	0.6497
230	0.6537	0.6584	0.6497
230.25	0.655	0.6577	0.6518
230.5	0.6528	0.6564	0.6501
230.75	0.6549	0.6563	0.6496
231	0.6547	0.6565	0.6497
231.25	0.6524	0.6553	0.6501
231.5	0.6537	0.6563	0.6493
231.75	0.6519	0.6552	0.6531
232	0.6536	0.6574	0.6505
232.25	0.6528	0.6561	0.6503
232.5	0.6525	0.6544	0.6488
232.75	0.6512	0.6545	0.6503
233	0.6547	0.6547	0.6492
233.25	0.6524	0.6553	0.6475
233.5	0.6532	0.6553	0.6452
233.75	0.6521	0.6536	0.6504
234	0.6534	0.6575	0.6492
234.25	0.6506	0.656	0.6508
234.5	0.6528	0.6574	0.6477
234.75	0.6502	0.6553	0.6494
235	0.6504	0.6533	0.6515
235.25	0.6501	0.6536	0.6481
235.5	0.6529	0.6575	0.6481
235.75	0.6531	0.6536	0.6478
236	0.6518	0.6544	0.6457
236.25	0.6493	0.6558	0.6456
236.5	0.6499	0.654	0.6472
236.75	0.6508	0.6552	0.6481
237	0.6523	0.6544	0.6466
237.25	0.6522	0.6537	0.6484
237.5	0.6491	0.6518	0.6469
237.75	0.6503	0.6545	0.6485
238	0.6509	0.6532	0.6455
238.25	0.6514	0.6543	0.6482
238.5	0.6491	0.6548	0.6463
238.75	0.6509	0.6528	0.6469
239	0.6514	0.6538	0.6472
239.25	0.651	0.6531	0.6466
239.5	0.652	0.6527	0.6452
239.75	0.6493	0.6515	0.6474
240	0.6488	0.6521	0.646
240.25	0.6485	0.6533	0.6466
240.5	0.6492	0.6522	0.6479
240.75	0.6502	0.6523	0.6465
241	0.6491	0.6513	0.6455
241.25	0.6475	0.6511	0.6471
241.5	0.648	0.6494	0.6449
241.75	0.6499	0.6518	0.6456
242	0.6509	0.6533	0.6444
242.25	0.6509	0.6508	0.6464
242.5	0.6486	0.6513	0.6445
242.75	0.6484	0.6523	0.6463
243	0.6502	0.6507	0.6443
243.25	0.6499	0.6521	0.6481
243.5	0.6497	0.651	0.6453
243.75	0.6497	0.6526	0.6454
244	0.6488	0.6491	0.645
244.25	0.6485	0.6489	0.6453
244.5	0.6491	0.6518	0.6451
244.75	0.647	0.6503	0.6452
245	0.6475	0.6499	0.6451
245.25	0.6454	0.6499	0.6456
245.5	0.6469	0.6506	0.6467
245.75	0.6485	0.6511	0.6436
246	0.6471	0.6492	0.6439
246.25	0.6454	0.6519	0.6444
246.5	0.6466	0.6507	0.6443
246.75	0.6464	0.6488	0.6438
247	0.6482	0.6484	0.6439
247.25	0.6475	0.6486	0.6444
247.5	0.6483	0.6489	0.6445
247.75	0.6463	0.6508	0.6428
248	0.6467	0.6483	0.6441
248.25	0.6485	0.6504	0.6439
248.5	0.6467	0.6479	0.6437
248.75	0.6459	0.6487	0.6432
249	0.6456	0.6475	0.646
249.25	0.6466	0.6483	0.6427
249.5	0.6477	0.6484	0.6457
249.75	0.6484	0.6476	0.6429
250	0.6471	0.6489	0.6414
250.25	0.6455	0.647	0.6439
250.5	0.6458	0.6464	0.6435
250.75	0.6463	0.6486	0.6422
251	0.6461	0.6491	0.645
251.25	0.6473	0.6487	0.6429
251.5	0.6453	0.6478	0.6433
251.75	0.6458	0.6463	0.6442
252	0.6451	0.6471	0.6413
252.25	0.645	0.6465	0.6426
252.5	0.6456	0.6473	0.6429
252.75	0.6436	0.6466	0.6427
253	0.6449	0.6471	0.6415
253.25	0.6452	0.6474	0.6434
253.5	0.6478	0.6466	0.6418
253.75	0.6473	0.6466	0.6433
254	0.6456	0.6472	0.6451
254.25	0.6468	0.6476	0.6414
254.5	0.6455	0.6471	0.6453
254.75	0.6495	0.6457	0.6419
255	0.6451	0.6454	0.6431
255.25	0.6464	0.6466	0.6408
255.5	0.645	0.6432	0.6417
255.75	0.6449	0.6457	0.6424
256	0.6464	0.647	0.6424
256.25	0.6462	0.6461	0.6415
256.5	0.6431	0.6469	0.6416
256.75	0.6453	0.6435	0.6429
257	0.6431	0.6457	0.6401
257.25	0.6464	0.6458	0.6419
257.5	0.6471	0.6462	0.6434
257.75	0.6444	0.6484	0.6423
258	0.6444	0.6469	0.6406
258.25	0.6428	0.6476	0.6425
258.5	0.6442	0.647	0.6437
258.75	0.6433	0.6472	0.6405
259	0.6423	0.6475	0.6391
259.25	0.6431	0.6449	0.642
259.5	0.6434	0.6463	0.6443
259.75	0.6451	0.6449	0.6417
260	0.6439	0.6456	0.6401
260.25	0.6436	0.6477	0.6423
260.5	0.6437	0.6471	0.6431
260.75	0.6426	0.6437	0.6408
261	0.6448	0.6457	0.6437
261.25	0.6458	0.6446	0.6396
261.5	0.6432	0.6436	0.6432
261.75	0.643	0.6431	0.6402
262	0.6435	0.646	0.6412
262.25	0.6435	0.6448	0.6402
262.5	0.6438	0.6449	0.6392
262.75	0.6449	0.6441	0.644
263	0.6424	0.643	0.6403
263.25	0.6422	0.6418	0.6399
263.5	0.6422	0.6442	0.6407
263.75	0.6429	0.6465	0.6405
264	0.6423	0.6454	0.6411
264.25	0.6455	0.6428	0.6402
264.5	0.6429	0.6455	0.638
264.75	0.6447	0.645	0.6414
265	0.6417	0.6453	0.6395
265.25	0.6452	0.6448	0.6433
265.5	0.6407	0.644	0.6408
265.75	0.644	0.6428	0.6409
266	0.6424	0.6454	0.6386
266.25	0.6411	0.6424	0.6398
266.5	0.6424	0.6415	0.6411
266.75	0.6426	0.6434	0.639
267	0.6438	0.6421	0.6399
267.25	0.643	0.6418	0.6401
267.5	0.6431	0.6409	0.642
267.75	0.6424	0.6444	0.64
268	0.642	0.6409	0.6403
268.25	0.6399	0.6453	0.6397
268.5	0.6435	0.6428	0.6389
268.75	0.6426	0.6426	0.6389
269	0.6425	0.642	0.6403
269.25	0.6413	0.645	0.6407
269.5	0.6421	0.644	0.6402
269.75	0.644	0.6426	0.64
270	0.6449	0.6415	0.6409
270.25	0.6446	0.6425	0.6387
270.5	0.6415	0.6445	0.6402
270.75	0.6429	0.6433	0.64
271	0.6409	0.6432	0.6381
271.25	0.6414	0.6438	0.6394
271.5	0.6421	0.6444	0.6408
271.75	0.6426	0.6426	0.6414
272	0.6402	0.6431	0.6395
272.25	0.6414	0.643	0.639
272.5	0.6427	0.6414	0.6377
272.75	0.6413	0.643	0.6368
273	0.6427	0.6425	0.6365
273.25	0.6415	0.6442	0.6388
273.5	0.6419	0.6397	0.6419
273.75	0.6432	0.6434	0.6403
274	0.641	0.6426	0.6395
274.25	0.6395	0.6405	0.6389
274.5	0.6425	0.6422	0.6384
274.75	0.6407	0.6398	0.6376
275	0.6402	0.6407	0.6378
275.25	0.6404	0.6402	0.6385
275.5	0.6412	0.6415	0.6396
275.75	0.6428	0.6416	0.6363
276	0.641	0.6395	0.6393
276.25	0.643	0.6388	0.638
276.5	0.6431	0.6396	0.6376
276.75	0.6429	0.6406	0.6373
277	0.6405	0.6437	0.6393
277.25	0.6408	0.6411	0.6381
277.5	0.6402	0.6401	0.6367
277.75	0.6407	0.6429	0.6389
278	0.6417	0.6406	0.6409
278.25	0.6425	0.6419	0.6374
278.5	0.642	0.6392	0.6374
278.75	0.6418	0.6403	0.6412
279	0.6396	0.6398	0.6388
279.25	0.6403	0.643	0.6381
279.5	0.642	0.6428	0.6395
279.75	0.6409	0.6413	0.6385
280	0.6401	0.6417	0.6371
280.25	0.6425	0.6385	0.6397
280.5	0.639	0.6403	0.6391
280.75	0.6394	0.64	0.6404
281	0.6397	0.6403	0.639
281.25	0.6405	0.6419	0.6375
281.5	0.6407	0.6405	0.6378
281.75	0.6418	0.6424	0.6378
282	0.6388	0.6421	0.6386
282.25	0.6381	0.6399	0.6369
282.5	0.6402	0.6415	0.6367
282.75	0.6416	0.6403	0.6396
283	0.6422	0.6391	0.6381
283.25	0.6419	0.6384	0.6391
283.5	0.6406	0.641	0.6394
283.75	0.6384	0.6426	0.6371
284	0.6399	0.6429	0.6358
284.25	0.6392	0.6391	0.6373
284.5	0.6417	0.639	0.638
284.75	0.6406	0.643	0.6395
285	0.6398	0.6401	0.6392
285.25	0.6399	0.6409	0.6375
285.5	0.6398	0.638	0.6373
285.75	0.6404	0.6408	0.639
286	0.64	0.6385	0.6352
286.25	0.6401	0.6423	0.6354
286.5	0.6406	0.6394	0.6368
286.75	0.6391	0.6412	0.6381
287	0.64	0.6401	0.6378
287.25	0.6386	0.6394	0.6383
287.5	0.6394	0.6368	0.6346
287.75	0.6391	0.6406	0.6397
288	0.6394	0.6409	0.6375
288.25	0.639	0.6387	0.638
288.5	0.6383	0.6415	0.6364
288.75	0.6386	0.642	0.6378
289	0.6391	0.6395	0.6367
289.25	0.6393	0.6395	0.635
289.5	0.6384	0.6398	0.6355
289.75	0.6417	0.6405	0.6373
290	0.639	0.6394	0.6357
290.25	0.6383	0.6386	0.6362
