# Supplementary material for: Photoswitchable gating of non-equilibrium enzymatic feedback in chemically communicating polymersome nanoreactors
Source: Nat Chem. 2022 Nov 7;15(1):110–8. doi: 10.1038/s41557-022-01062-4 (PMC9836937; doi:10.1038/s41557-022-01062-4)
Supplement: Source Data Extended Data Fig. 6 — Absorbance data, statistical source data. [file 41557_2022_1062_MOESM10_ESM.xlsx]

## Sheet: Extended Data Figure 6
	PISA-urease : DASA esterase 1:15				PISA-urease : DASA esterase 1:10					PISA-urease : DASA esterase 1:5
	A7	B7	C7		A8	B8	C8			A9	B9	C9
0	0.6015	0.6259	0.6242		0.5919	0.5887	0.5841			0.5591	0.5477	0.5731
10	0.6093	0.6257	0.6247		0.5932	0.5902	0.5906			0.5583	0.5462	0.5623
20	0.6255	0.6423	0.6395		0.6029	0.5965	0.6004			0.5617	0.5461	0.5605
30	0.637	0.6531	0.6587		0.6063	0.6064	0.6065			0.5618	0.5479	0.5609
40	0.6522	0.661	0.6696		0.617	0.6127	0.6165			0.5589	0.5485	0.5613
50	0.6748	0.6751	0.6894		0.6268	0.6261	0.6246			0.5606	0.55	0.5626
60	0.6858	0.6869	0.7042		0.6351	0.6351	0.6345			0.5619	0.5516	0.5656
70	0.7034	0.7006	0.7215		0.6434	0.6438	0.6429			0.564	0.5526	0.5701
80	0.7293	0.7144	0.7424		0.6562	0.6554	0.6537			0.572	0.5565	0.5721
90	0.7489	0.7322	0.7651		0.6724	0.6705	0.6682			0.5733	0.5612	0.5709
100	0.7733	0.7479	0.7949		0.6852	0.6879	0.682			0.5756	0.5668	0.5811
110	0.8023	0.7693	0.8221		0.6998	0.7091	0.7007			0.5809	0.5663	0.5847
120	0.8165	0.7829	0.8358		0.7093	0.7144	0.7114			0.5834	0.5717	0.587
130	0.8378	0.7974	0.8592		0.7275	0.7312	0.7248			0.5961	0.5792	0.5934
140	0.857	0.8118	0.8866		0.7388	0.7496	0.7376			0.5974	0.5831	0.6025
150	0.8827	0.8272	0.9066		0.7551	0.7619	0.7537			0.6042	0.589	0.6104
160	0.8958	0.8404	0.9278		0.7699	0.7794	0.7669			0.61	0.5935	0.619
170	0.9029	0.851	0.9417		0.782	0.7897	0.7805			0.6121	0.6001	0.6237
180	0.9089	0.8555	0.9554		0.7854	0.8042	0.7898			0.6168	0.6023	0.6295
190	0.9132	0.8607	0.9644		0.7991	0.8136	0.8017			0.6252	0.6104	0.632
200	0.9169	0.8654	0.9694		0.7956	0.8217	0.808			0.6268	0.6124	0.6361
210	0.9144	0.8679	0.9709		0.7976	0.8209	0.8113			0.6303	0.6162	0.6386
220	0.9055	0.8647	0.9713		0.799	0.8236	0.8144			0.6278	0.6158	0.6383
220.25	0.9072	0.8636	0.9735		0.8034	0.8237	0.8135			0.6266	0.6177	0.6399
220.5	0.909	0.8668	0.9771		0.8103	0.8263	0.8141			0.6279	0.6168	0.6439
220.75	0.9091	0.8645	0.9778		0.8049	0.8248	0.8141			0.6279	0.619	0.6389
221	0.9078	0.8653	0.9801		0.8007	0.8249	0.8171			0.6278	0.6207	0.6363
221.25	0.9081	0.8672	0.9788		0.8044	0.8256	0.8143			0.6273	0.6188	0.6382
221.5	0.908	0.8668	0.9789		0.8026	0.8252	0.8155			0.6284	0.6165	0.6369
221.75	0.9045	0.8649	0.9789		0.8009	0.8243	0.8166			0.6283	0.616	0.6378
222	0.906	0.8661	0.9785		0.8014	0.824	0.8172			0.626	0.6181	0.6369
222.25	0.9051	0.8643	0.9774		0.8016	0.8239	0.8157			0.6275	0.62	0.6401
222.5	0.9036	0.863	0.9793		0.8011	0.8246	0.8148			0.6252	0.6176	0.6439
222.75	0.9023	0.8641	0.978		0.7967	0.8224	0.8164			0.6273	0.6168	0.6467
223	0.9002	0.8616	0.978		0.7983	0.8224	0.815			0.6251	0.6157	0.6521
223.25	0.9009	0.8638	0.9793		0.7965	0.8215	0.8128			0.6255	0.6155	0.6441
223.5	0.8986	0.8603	0.978		0.7979	0.822	0.8128			0.6259	0.6147	0.6418
223.75	0.901	0.8606	0.976		0.7957	0.8211	0.8148			0.6245	0.6148	0.6436
224	0.8983	0.8584	0.9765		0.7965	0.8222	0.8124			0.6231	0.6152	0.6431
224.25	0.8974	0.8614	0.975		0.7921	0.8224	0.8126			0.6229	0.6132	0.647
224.5	0.8958	0.8602	0.976		0.7956	0.8211	0.8118			0.6239	0.6156	0.6438
224.75	0.895	0.8586	0.9761		0.7928	0.8195	0.8156			0.6231	0.6148	0.6456
225	0.8943	0.857	0.9754		0.7921	0.8209	0.8139			0.6253	0.6162	0.647
225.25	0.8942	0.8558	0.9809		0.7913	0.8198	0.8108			0.6215	0.6126	0.6478
225.5	0.8921	0.8571	0.9721		0.7916	0.8208	0.8133			0.6211	0.6122	0.6502
225.75	0.8922	0.8559	0.9735		0.791	0.819	0.8114			0.6218	0.615	0.646
226	0.8915	0.8537	0.9717		0.79	0.8175	0.8118			0.6217	0.616	0.6511
226.25	0.8914	0.8535	0.9701		0.7885	0.8173	0.8115			0.6204	0.6143	0.6467
226.5	0.8907	0.8527	0.9691		0.7869	0.8175	0.8115			0.6191	0.6139	0.6449
226.75	0.8929	0.8516	0.9689		0.7872	0.8167	0.8119			0.6199	0.6144	0.6475
227	0.8897	0.8524	0.9701		0.7887	0.8147	0.8124			0.6183	0.6124	0.6468
227.25	0.8878	0.8499	0.9704		0.7839	0.8131	0.8132			0.6187	0.6124	0.6461
227.5	0.89	0.8504	0.9691		0.7863	0.8179	0.8106			0.62	0.611	0.6461
227.75	0.8878	0.8557	0.9671		0.7865	0.8159	0.8085			0.6201	0.6124	0.6446
228	0.8852	0.8495	0.968		0.7844	0.815	0.8092			0.6177	0.6091	0.6441
228.25	0.8855	0.8487	0.9669		0.7862	0.8152	0.8092			0.62	0.609	0.6437
228.5	0.8833	0.8477	0.9688		0.7832	0.8124	0.8091			0.6171	0.6128	0.6448
228.75	0.8833	0.8478	0.9669		0.7827	0.8122	0.807			0.616	0.6085	0.6426
229	0.8844	0.8457	0.9678		0.783	0.8112	0.8081			0.6155	0.6117	0.6456
229.25	0.8815	0.847	0.966		0.7822	0.8121	0.8105			0.6165	0.607	0.6413
229.5	0.8814	0.8465	0.9645		0.7812	0.8104	0.8082			0.6168	0.6093	0.6407
229.75	0.8798	0.8458	0.9648		0.7848	0.8125	0.8063			0.6176	0.6098	0.6399
230	0.88	0.8444	0.9643		0.7793	0.8108	0.8096			0.6256	0.6108	0.6451
230.25	0.879	0.8428	0.965		0.7781	0.8109	0.8061			0.6244	0.609	0.6386
230.5	0.8785	0.8409	0.9621		0.7769	0.81	0.8077			0.6225	0.6081	0.6403
230.75	0.881	0.8439	0.9645		0.7791	0.8075	0.8054			0.6188	0.6085	0.6365
231	0.8777	0.8424	0.9619		0.7774	0.8082	0.8062			0.6173	0.6089	0.6385
231.25	0.8761	0.839	0.9621		0.7827	0.8067	0.8086			0.6164	0.608	0.635
231.5	0.875	0.8415	0.9622		0.7774	0.8075	0.8036			0.6149	0.6079	0.6365
231.75	0.8763	0.8394	0.9644		0.7775	0.8069	0.8042			0.6155	0.6063	0.6345
232	0.8767	0.8385	0.9589		0.7773	0.8056	0.804			0.6134	0.6072	0.6355
232.25	0.8726	0.8388	0.9604		0.7785	0.8048	0.8042			0.6132	0.6095	0.635
232.5	0.8728	0.8385	0.9598		0.7752	0.8073	0.8043			0.6148	0.6056	0.6354
232.75	0.8736	0.8377	0.9588		0.7756	0.8048	0.8051			0.6129	0.606	0.6329
233	0.8718	0.8368	0.9614		0.7754	0.8065	0.8034			0.614	0.6065	0.6324
233.25	0.871	0.8358	0.9577		0.775	0.8032	0.8043			0.6138	0.6067	0.6306
233.5	0.8687	0.8344	0.9582		0.783	0.8048	0.8038			0.6133	0.6065	0.6327
233.75	0.8693	0.8359	0.9553		0.777	0.8049	0.8014			0.6121	0.6081	0.6343
234	0.8689	0.8345	0.9568		0.776	0.802	0.8046			0.6116	0.6065	0.6295
234.25	0.8674	0.8343	0.9572		0.7916	0.8035	0.8029			0.613	0.607	0.632
234.5	0.8704	0.8327	0.9575		0.7995	0.803	0.8026			0.6112	0.6078	0.6327
234.75	0.8673	0.8318	0.9571		0.7729	0.8024	0.8003			0.6106	0.6055	0.6329
235	0.8669	0.832	0.9556		0.7734	0.7997	0.8026			0.6112	0.6059	0.6308
235.25	0.8671	0.8308	0.9543		0.7732	0.7998	0.8007			0.6085	0.6097	0.632
235.5	0.8642	0.8323	0.9546		0.7704	0.7996	0.7979			0.6103	0.6099	0.6312
235.75	0.8644	0.8292	0.955		0.7722	0.8003	0.7996			0.61	0.611	0.6301
236	0.8636	0.8307	0.953		0.7734	0.7994	0.801			0.6099	0.6104	0.6319
236.25	0.8638	0.8326	0.97		0.7839	0.7975	0.7997			0.6094	0.61	0.6293
236.5	0.8624	0.8265	0.9529		0.7819	0.7951	0.8002			0.6068	0.6108	0.6333
236.75	0.864	0.8277	0.9536		0.772	0.7973	0.7997			0.608	0.6086	0.629
237	0.8626	0.8282	0.9519		0.7703	0.7951	0.7978			0.6064	0.6075	0.6301
237.25	0.8626	0.8282	0.9515		0.768	0.796	0.7989			0.6083	0.6075	0.6297
237.5	0.862	0.8258	0.9504		0.7695	0.7957	0.7991			0.6088	0.6083	0.6279
237.75	0.8618	0.8283	0.9489		0.7721	0.7944	0.7967			0.6064	0.6081	0.6278
238	0.8607	0.8242	0.9494		0.772	0.7951	0.7976			0.6088	0.6062	0.6286
238.25	0.8589	0.8251	0.9517		0.7932	0.7953	0.7964			0.6097	0.6052	0.6273
238.5	0.8587	0.8238	0.949		0.7704	0.7916	0.7969			0.6113	0.6051	0.6265
238.75	0.8592	0.8241	0.9471		0.7699	0.794	0.7972			0.6166	0.6056	0.6262
239	0.8581	0.8381	0.9493		0.766	0.7934	0.795			0.6157	0.6053	0.6266
239.25	0.8546	0.8225	0.9466		0.7783	0.7925	0.796			0.6125	0.6072	0.6262
239.5	0.8571	0.8226	0.9455		0.7654	0.7908	0.7963			0.6089	0.6065	0.6262
239.75	0.8579	0.8231	0.9466		0.7664	0.7916	0.7951			0.6084	0.6035	0.6233
240	0.8557	0.8212	0.9756		0.7679	0.7901	0.7954			0.6074	0.6065	0.6265
240.25	0.8538	0.8192	0.9475		0.765	0.7916	0.7946			0.6055	0.6065	0.6261
240.5	0.855	0.8204	0.9483		0.7647	0.7894	0.7945			0.606	0.6041	0.6247
240.75	0.8538	0.8323	0.946		0.7648	0.7906	0.7941			0.606	0.6027	0.6224
241	0.8521	0.8214	0.9461		0.7645	0.7912	0.7924			0.6038	0.6014	0.6228
241.25	0.8531	0.8194	0.9449		0.7686	0.7897	0.7919			0.6031	0.604	0.6249
241.5	0.8531	0.818	0.9475		0.7635	0.7898	0.7928			0.603	0.6024	0.6245
241.75	0.8514	0.8193	0.944		0.7616	0.7886	0.7948			0.603	0.6018	0.6259
242	0.8508	0.8164	0.9423		0.7609	0.7901	0.7928			0.6006	0.6051	0.6226
242.25	0.852	0.817	0.9422		0.7595	0.7888	0.7917			0.603	0.6018	0.623
242.5	0.8503	0.8146	0.9438		0.761	0.7886	0.7907			0.6024	0.6012	0.6249
242.75	0.8505	0.8163	0.9433		0.7604	0.7888	0.7937			0.6023	0.6023	0.6238
243	0.849	0.8139	0.9432		0.761	0.7875	0.7922			0.6006	0.6019	0.6244
243.25	0.85	0.816	0.9576		0.7608	0.7872	0.7912			0.6	0.6008	0.6245
243.5	0.8499	0.8145	0.9629		0.7621	0.7874	0.7907			0.6017	0.6011	0.6247
243.75	0.8477	0.8121	0.9552		0.7604	0.7867	0.7918			0.6006	0.602	0.6213
244	0.8476	0.8173	0.9518		0.7578	0.7865	0.7929			0.6	0.6027	0.6213
244.25	0.8492	0.8138	0.9459		0.7571	0.7858	0.7892			0.6008	0.6014	0.6212
244.5	0.8481	0.8109	0.9431		0.7587	0.7847	0.7886			0.6009	0.6023	0.6234
244.75	0.8455	0.8126	0.9397		0.7585	0.7855	0.7888			0.5982	0.5999	0.6217
245	0.8453	0.8112	0.9403		0.7562	0.784	0.7881			0.6006	0.5996	0.6222
245.25	0.8455	0.8127	0.9399		0.7762	0.7836	0.7896			0.5967	0.601	0.6199
245.5	0.845	0.8116	0.9391		0.7723	0.7825	0.7903			0.5985	0.6004	0.6201
245.75	0.8436	0.8088	0.9376		0.7619	0.7835	0.79			0.5997	0.5989	0.6201
246	0.8449	0.8089	0.9388		0.7552	0.7824	0.7904			0.5991	0.6007	0.6223
246.25	0.8426	0.8089	0.9388		0.7546	0.7826	0.7874			0.5994	0.6022	0.6196
246.5	0.843	0.8102	0.9388		0.7554	0.7855	0.7878			0.5976	0.5986	0.6211
246.75	0.8447	0.8094	0.9383		0.7579	0.7808	0.7905			0.5983	0.6006	0.6206
247	0.8443	0.8107	0.9391		0.7585	0.7814	0.7871			0.5982	0.5997	0.6194
247.25	0.8422	0.808	0.9357		0.763	0.7814	0.7862			0.5967	0.6004	0.6199
247.5	0.8415	0.807	0.9366		0.7591	0.7805	0.7871			0.5975	0.599	0.6205
247.75	0.8419	0.808	0.9379		0.7549	0.7818	0.7871			0.5956	0.5986	0.6197
248	0.8413	0.8065	0.9358		0.754	0.7812	0.7865			0.5969	0.5988	0.6193
248.25	0.8423	0.8108	0.936		0.7527	0.7808	0.7872			0.5962	0.5981	0.6202
248.5	0.8399	0.8071	0.9355		0.7537	0.7796	0.7851			0.5947	0.6015	0.6195
248.75	0.8406	0.8056	0.936		0.7523	0.7806	0.7855			0.595	0.5998	0.621
249	0.8421	0.8059	0.9349		0.7518	0.7816	0.7856			0.5951	0.5996	0.6185
249.25	0.8409	0.805	0.9364		0.7522	0.7788	0.7842			0.5966	0.5998	0.6196
249.5	0.8391	0.8044	0.9335		0.7493	0.7783	0.7849			0.5953	0.5996	0.6189
249.75	0.8376	0.8027	0.9346		0.7503	0.7772	0.7855			0.5948	0.6007	0.6178
250	0.8387	0.8043	0.9329		0.749	0.7782	0.7829			0.5943	0.5998	0.6177
250.25	0.8377	0.804	0.933		0.7516	0.7767	0.7838			0.5942	0.6025	0.6178
250.5	0.8377	0.8031	0.9331		0.7593	0.7763	0.7866			0.5978	0.6025	0.6158
250.75	0.8375	0.8052	0.9354		0.758	0.7775	0.7837			0.5948	0.6007	0.62
251	0.8361	0.8016	0.9325		0.7505	0.7769	0.7833			0.594	0.6022	0.6172
251.25	0.8344	0.8019	0.931		0.7476	0.7763	0.7814			0.596	0.599	0.6157
251.5	0.8344	0.8031	0.9318		0.748	0.7744	0.7813			0.595	0.602	0.6162
251.75	0.8367	0.8004	0.932		0.7493	0.7753	0.7821			0.5939	0.5963	0.6172
252	0.8338	0.8005	0.9307		0.748	0.7767	0.7831			0.5947	0.5961	0.6144
252.25	0.8343	0.8065	0.9306		0.7538	0.7738	0.7815			0.5947	0.5998	0.6149
252.5	0.8328	0.8013	0.929		0.7661	0.7733	0.7818			0.5961	0.598	0.6243
252.75	0.8332	0.7997	0.9285		0.747	0.7749	0.781			0.597	0.5988	0.6179
253	0.8331	0.7984	0.9311		0.7454	0.7736	0.7806			0.5926	0.5983	0.615
253.25	0.8354	0.7983	0.929		0.7445	0.7731	0.7812			0.5957	0.5993	0.6147
253.5	0.8335	0.7982	0.9286		0.7469	0.7737	0.7808			0.597	0.6012	0.6167
253.75	0.8321	0.801	0.9294		0.7515	0.774	0.7797			0.5923	0.6007	0.616
254	0.8328	0.7984	0.9283		0.756	0.7725	0.7798			0.5935	0.5987	0.6145
254.25	0.8325	0.7974	0.9267		0.7635	0.7728	0.7807			0.5948	0.5999	0.6157
254.5	0.8321	0.7996	0.9274		0.7466	0.7719	0.7788			0.5929	0.5993	0.6145
254.75	0.8319	0.797	0.928		0.7444	0.7713	0.7779			0.5939	0.6014	0.6115
255	0.8297	0.7967	0.9261		0.7426	0.7717	0.7792			0.5935	0.6007	0.6129
255.25	0.8304	0.7968	0.9279		0.7477	0.7721	0.778			0.5955	0.6	0.6112
255.5	0.8301	0.797	0.9282		0.7435	0.7726	0.78			0.5935	0.6004	0.6128
255.75	0.831	0.7966	0.9286		0.7445	0.7702	0.7784			0.595	0.6014	0.6129
256	0.8286	0.7944	0.9276		0.7415	0.7695	0.7766			0.5936	0.5987	0.6113
256.25	0.8297	0.7951	0.9251		0.7411	0.7693	0.7765			0.5955	0.6009	0.6098
256.5	0.828	0.7947	0.9255		0.7414	0.7708	0.7784			0.5951	0.5992	0.6128
256.75	0.8273	0.7947	0.9264		0.7433	0.7729	0.7779			0.5938	0.5999	0.6122
257	0.8275	0.7951	0.9269		0.7412	0.7707	0.7787			0.5947	0.599	0.6091
257.25	0.8309	0.7961	0.9265		0.7432	0.7701	0.7771			0.5937	0.5979	0.6118
257.5	0.829	0.7941	0.9254		0.7408	0.7665	0.7777			0.5938	0.5997	0.613
257.75	0.8273	0.7943	0.9221		0.741	0.7687	0.7762			0.5938	0.5974	0.6114
258	0.8286	0.7939	0.9254		0.7616	0.7668	0.7756			0.5966	0.6012	0.6108
258.25	0.8253	0.7944	0.9206		0.7398	0.7672	0.7764			0.5922	0.5987	0.6111
258.5	0.8268	0.7961	0.9236		0.7449	0.7674	0.7767			0.5948	0.5972	0.6099
258.75	0.827	0.7944	0.9245		0.7427	0.7668	0.7764			0.5916	0.5961	0.6109
259	0.8246	0.7935	0.9244		0.7429	0.7662	0.7741			0.5952	0.5974	0.608
259.25	0.8264	0.7913	0.9234		0.7412	0.7671	0.775			0.5922	0.5938	0.6097
259.5	0.8244	0.7915	0.924		0.7396	0.7675	0.7743			0.5924	0.5947	0.6099
259.75	0.825	0.7926	0.9233		0.7396	0.7661	0.7739			0.594	0.5925	0.6083
260	0.8231	0.7905	0.9223		0.7386	0.7651	0.7758			0.5913	0.592	0.6085
260.25	0.8226	0.7921	0.9236		0.7431	0.7692	0.7743			0.5928	0.591	0.6093
260.5	0.8249	0.7917	0.9234		0.7353	0.7645	0.7737			0.5922	0.5941	0.6069
260.75	0.8254	0.7921	0.9234		0.7388	0.7665	0.7755			0.5915	0.5931	0.6056
261	0.8217	0.7924	0.9239		0.7379	0.7654	0.7731			0.5922	0.5953	0.6072
261.25	0.8234	0.7942	0.9224		0.7376	0.7661	0.774			0.5928	0.5926	0.6076
261.5	0.8223	0.7895	0.9237		0.7385	0.7654	0.7709			0.5919	0.5939	0.6063
261.75	0.8227	0.7911	0.9221		0.7375	0.7654	0.7729			0.5906	0.5934	0.6055
262	0.8208	0.7928	0.9214		0.7373	0.7642	0.7724			0.5924	0.5916	0.6045
262.25	0.8214	0.7914	0.9219		0.7376	0.7639	0.7728			0.5921	0.5911	0.6072
262.5	0.8211	0.8129	0.9203		0.7381	0.7632	0.7721			0.5909	0.5908	0.605
262.75	0.8226	0.7893	0.9219		0.736	0.7644	0.772			0.5906	0.5917	0.6048
263	0.8193	0.7882	0.9212		0.7357	0.7643	0.7709			0.593	0.5907	0.6057
263.25	0.8205	0.7881	0.9234		0.7355	0.765	0.7715			0.5918	0.594	0.6032
263.5	0.8191	0.789	0.9252		0.7367	0.7634	0.7705			0.5895	0.5931	0.6072
263.75	0.8168	0.7877	0.9259		0.7373	0.7619	0.7699			0.5907	0.5927	0.6056
264	0.8178	0.7893	0.9251		0.7367	0.7635	0.7717			0.5894	0.5931	0.6087
264.25	0.8181	0.7863	0.9237		0.735	0.7618	0.7713			0.5907	0.5921	0.605
264.5	0.8184	0.7876	0.9211		0.7371	0.7633	0.7719			0.5905	0.5921	0.6025
264.75	0.8182	0.7859	0.9227		0.7427	0.762	0.772			0.5899	0.5938	0.6058
265	0.8189	0.7861	0.9215		0.7342	0.7606	0.7686			0.5885	0.5923	0.6028
265.25	0.8195	0.7848	0.9193		0.742	0.7622	0.7689			0.5917	0.593	0.6047
265.5	0.8165	0.787	0.919		0.7563	0.7601	0.7696			0.5905	0.5929	0.6052
265.75	0.8169	0.7869	0.9185		0.7363	0.7617	0.7694			0.5901	0.5939	0.6063
266	0.8175	0.7858	0.9166		0.739	0.7607	0.769			0.5887	0.5953	0.6031
266.25	0.8174	0.7839	0.9164		0.7344	0.7594	0.7698			0.5895	0.5916	0.6032
266.5	0.8181	0.7851	0.917		0.7362	0.7609	0.7699			0.5896	0.5938	0.6038
266.75	0.8191	0.7852	0.9161		0.7341	0.7593	0.7695			0.5891	0.5834	0.6036
267	0.8165	0.7851	0.9142		0.7363	0.7605	0.7694			0.5899	0.5849	0.6037
267.25	0.8161	0.7853	0.9157		0.7353	0.7617	0.7706			0.5893	0.582	0.603
267.5	0.8173	0.782	0.9175		0.7496	0.7585	0.7687			0.5885	0.5834	0.6051
267.75	0.8152	0.7855	0.916		0.737	0.7588	0.7694			0.5892	0.5846	0.6038
268	0.8151	0.7952	0.918		0.7375	0.7592	0.7697			0.5895	0.584	0.6029
268.25	0.8171	0.7845	0.9155		0.7348	0.7594	0.7674			0.5891	0.5841	0.6033
268.5	0.8151	0.7809	0.916		0.7372	0.7573	0.7689			0.5891	0.5857	0.6035
268.75	0.8141	0.7823	0.9164		0.7354	0.7597	0.7667			0.5887	0.5844	0.6039
269	0.8145	0.7829	0.9139		0.7334	0.7573	0.7674			0.5893	0.5835	0.602
269.25	0.8146	0.7823	0.9147		0.7359	0.7577	0.7682			0.5883	0.5821	0.6018
269.5	0.813	0.7831	0.9148		0.7352	0.7567	0.7673			0.5886	0.5832	0.6034
269.75	0.8127	0.7816	0.9148		0.7335	0.7582	0.7639			0.5861	0.5811	0.6035
270	0.8134	0.7819	0.9134		0.7346	0.7569	0.7711			0.5873	0.5824	0.6025
270.25	0.8101	0.7826	0.9148		0.7349	0.7567	0.7665			0.5863	0.584	0.6031
270.5	0.812	0.7808	0.9128		0.7352	0.7568	0.7665			0.5866	0.5832	0.6023
270.75	0.8135	0.7805	0.9125		0.7356	0.7567	0.7657			0.5867	0.5792	0.6006
271	0.8111	0.7803	0.9125		0.7353	0.7572	0.7664			0.5879	0.5796	0.6016
271.25	0.812	0.7794	0.9122		0.7337	0.7572	0.7663			0.5856	0.5815	0.6017
271.5	0.809	0.7804	0.9127		0.7331	0.7556	0.7673			0.5868	0.5791	0.6019
271.75	0.8102	0.7784	0.9139		0.7349	0.7573	0.7622			0.5875	0.5794	0.6033
272	0.8065	0.7788	0.9126		0.7471	0.7564	0.7655			0.5889	0.5804	0.602
272.25	0.806	0.7803	0.9136		0.7374	0.755	0.7651			0.5846	0.5789	0.5997
272.5	0.8068	0.7794	0.9135		0.7297	0.7567	0.7648			0.5861	0.5785	0.6024
272.75	0.8063	0.7781	0.9119		0.7307	0.757	0.7643			0.586	0.5821	0.6025
273	0.8067	0.7816	0.9136		0.7287	0.7545	0.7647			0.5853	0.5799	0.6017
273.25	0.8066	0.7805	0.9127		0.7289	0.7551	0.7662			0.5861	0.579	0.6027
273.5	0.8095	0.7786	0.9141		0.7315	0.756	0.766			0.5852	0.5794	0.6007
273.75	0.8053	0.7769	0.912		0.7316	0.7518	0.7667			0.5877	0.5801	0.6005
274	0.8065	0.7794	0.9129		0.7307	0.7558	0.7675			0.587	0.5791	0.6011
274.25	0.8053	0.78	0.9108		0.7292	0.7542	0.7654			0.5874	0.5817	0.605
274.5	0.8048	0.7769	0.9132		0.729	0.7545	0.7654			0.5866	0.5824	0.5998
274.75	0.8024	0.7771	0.9092		0.7288	0.7526	0.7649			0.5862	0.5808	0.6023
275	0.804	0.7762	0.9134		0.7259	0.7537	0.766			0.5864	0.5815	0.5991
275.25	0.8041	0.776	0.9111		0.7286	0.7549	0.7668			0.5855	0.5831	0.5994
275.5	0.8041	0.777	0.9099		0.7283	0.7526	0.7648			0.5844	0.5814	0.6014
275.75	0.805	0.7775	0.9119		0.7287	0.7524	0.7635			0.5845	0.581	0.6025
276	0.8029	0.7772	0.9089		0.7295	0.752	0.7657			0.586	0.5825	0.6005
276.25	0.8022	0.7782	0.9088		0.7305	0.7524	0.7678			0.5858	0.5826	0.6036
276.5	0.8021	0.7762	0.9121		0.7439	0.7537	0.7658			0.5843	0.5819	0.6008
276.75	0.8021	0.7762	0.9104		0.7264	0.7543	0.7635			0.5851	0.5805	0.5986
277	0.8044	0.7751	0.9095		0.7274	0.7542	0.7628			0.5844	0.5821	0.6009
277.25	0.8018	0.7757	0.9096		0.7243	0.7531	0.7645			0.5848	0.5817	0.5998
277.5	0.8022	0.777	0.9083		0.728	0.7525	0.7647			0.5836	0.5831	0.6005
277.75	0.8009	0.7764	0.9101		0.726	0.7531	0.7625			0.5841	0.581	0.5987
278	0.7996	0.7749	0.9074		0.7271	0.753	0.7615			0.5834	0.5823	0.6004
278.25	0.801	0.7773	0.9103		0.7286	0.7533	0.7623			0.583	0.5811	0.6009
278.5	0.8001	0.7729	0.9079		0.7278	0.7512	0.764			0.5849	0.5834	0.5987
278.75	0.8016	0.7741	0.9095		0.7264	0.7502	0.766			0.5847	0.5801	0.6001
279	0.8019	0.7756	0.9078		0.7265	0.75	0.7647			0.5814	0.5807	0.6007
279.25	0.7977	0.7754	0.9085		0.7261	0.7524	0.7638			0.5827	0.5801	0.5991
279.5	0.798	0.7749	0.9097		0.7429	0.7534	0.762			0.5826	0.5788	0.602
279.75	0.8001	0.7765	0.9081		0.7409	0.7517	0.7627			0.5845	0.5795	0.5971
280	0.8	0.7744	0.9101		0.7264	0.7491	0.7639			0.5832	0.5819	0.5996
280.25	0.7999	0.7755	0.9077		0.7254	0.7496	0.7627			0.5844	0.5818	0.5996
280.5	0.7989	0.7744	0.9047		0.7259	0.7504	0.7629			0.5813	0.581	0.5988
280.75	0.7979	0.7726	0.9071		0.7264	0.7492	0.7634			0.5828	0.58	0.5994
281	0.7985	0.7728	0.9075		0.7241	0.749	0.7624			0.5831	0.5801	0.6021
281.25	0.7974	0.7751	0.907		0.7236	0.7495	0.7633			0.5832	0.5808	0.5999
281.5	0.7992	0.7728	0.9069		0.7261	0.7521	0.7625			0.5817	0.579	0.597
281.75	0.7975	0.7749	0.907		0.7259	0.75	0.7621			0.5843	0.5781	0.5987
282	0.7992	0.7718	0.9067		0.7255	0.7518	0.763			0.5852	0.5811	0.6004
282.25	0.7975	0.7748	0.9063		0.7251	0.7497	0.7628			0.585	0.5804	0.5989
282.5	0.7964	0.7734	0.9082		0.7275	0.7509	0.7611			0.5883	0.5809	0.5993
282.75	0.8008	0.7721	0.9047		0.7233	0.7501	0.7612			0.5884	0.5791	0.5999
283	0.7963	0.7732	0.9074		0.7229	0.7473	0.7608			0.5881	0.5806	0.5996
283.25	0.7973	0.772	0.9077		0.7234	0.7485	0.7618			0.5909	0.5802	0.6012
283.5	0.7955	0.7744	0.9069		0.7413	0.7474	0.7632			0.5911	0.5797	0.6004
283.75	0.7968	0.774	0.9039		0.7441	0.7482	0.7603			0.5918	0.5784	0.599
284	0.7972	0.7716	0.9062		0.7267	0.749	0.7619			0.5915	0.5784	0.6006
284.25	0.7944	0.7738	0.905		0.7234	0.7482	0.7611			0.5905	0.5768	0.5982
284.5	0.7951	0.7741	0.9059		0.7262	0.7507	0.7611			0.5814	0.5788	0.6013
284.75	0.7955	0.7746	0.9058		0.7255	0.7491	0.7608			0.5813	0.5807	0.5995
285	0.7959	0.7712	0.9061		0.7257	0.7507	0.762			0.5819	0.5785	0.6012
285.25	0.7956	0.7722	0.9056		0.7264	0.748	0.7606			0.5873	0.5784	0.5989
285.5	0.7952	0.7708	0.9038		0.7249	0.7475	0.7606			0.5806	0.5782	0.5998
285.75	0.7947	0.7729	0.9067		0.7248	0.7475	0.7616			0.5828	0.5796	0.5995
286	0.7935	0.771	0.9062		0.7246	0.7465	0.7605			0.5828	0.5791	0.5993
286.25	0.7962	0.7709	0.9052		0.7265	0.7473	0.7594			0.5823	0.5772	0.5987
286.5	0.7944	0.772	0.9054		0.7251	0.7491	0.7599			0.5835	0.5775	0.6007
286.75	0.7927	0.7724	0.9061		0.7492	0.7482	0.761			0.5837	0.5802	0.5983
287	0.7944	0.7717	0.9017		0.7336	0.7481	0.7605			0.5821	0.5807	0.5986
287.25	0.7946	0.7722	0.906		0.7243	0.7468	0.7585			0.5813	0.5781	0.6073
287.5	0.7945	0.7724	0.9041		0.7246	0.7464	0.7626			0.5811	0.5802	0.597
287.75	0.7937	0.7719	0.9048		0.7231	0.7469	0.7592			0.5849	0.5795	0.5993
288	0.7938	0.7702	0.9042		0.7245	0.7494	0.7603			0.5851	0.5793	0.5965
288.25	0.7949	0.7712	0.9038		0.7232	0.7481	0.7609			0.5848	0.5774	0.5981
288.5	0.7926	0.7704	0.9032		0.7235	0.7453	0.7604			0.5843	0.5795	0.5988
288.75	0.7933	0.7708	0.9038		0.7231	0.7467	0.7601			0.5849	0.5784	0.5993
289	0.7941	0.77	0.9035		0.7233	0.7482	0.7594			0.5837	0.5795	0.5999
289.25	0.7912	0.7701	0.9052		0.7244	0.7463	0.7586			0.5846	0.5788	0.5983
289.5	0.7925	0.7715	0.9028		0.7232	0.748	0.759			0.5816	0.5787	0.6006
289.75	0.7933	0.7695	0.9015		0.725	0.7482	0.76			0.5877	0.5773	0.5972
290	0.7919	0.7686	0.9042		0.7308	0.7467	0.7591			0.5819	0.5784	0.5982
290.25	0.7912	0.7689	0.9049		0.7264	0.7463	0.7603			0.5843	0.5772	0.599
290.5	0.7934	0.7702	0.9031		0.724	0.7479	0.7618			0.5825	0.5791	0.5999
290.75	0.7925	0.7673	0.903		0.7238	0.7472	0.7601			0.5828	0.5776	0.5973
291	0.7912	0.8115	0.902		0.7221	0.7463	0.7605			0.5829	0.5803	0.5981
291.25	0.7917	0.7689	0.9032		0.7244	0.7465	0.7608			0.5835	0.5784	0.5968
291.5	0.7923	0.7657	0.9053		0.7212	0.7447	0.7601			0.5816	0.581	0.5992
291.75	0.7898	0.7699	0.9023		0.7245	0.746	0.7584			0.5935	0.5767	0.5989
292	0.7915	0.7667	0.9051		0.7223	0.7449	0.7621			0.5841	0.5788	0.5992
292.25	0.7895	0.7697	0.9013		0.7223	0.7463	0.7603			0.5834	0.5768	0.5995
292.5	0.7894	0.7662	0.9022		0.7227	0.7437	0.7575			0.5822	0.5759	0.5978
292.75	0.791	0.768	0.9006		0.7241	0.7446	0.7582			0.5824	0.5783	0.5946
293	0.7904	0.767	0.9016		0.7224	0.7438	0.7591			0.5838	0.579	0.5961
293.25	0.7903	0.7648	0.8987		0.7232	0.7442	0.7575			0.5878	0.5767	0.5964
293.5	0.7898	0.7714	0.9007		0.7241	0.7453	0.7587			0.5829	0.5836	0.5977
293.75	0.7903	0.7798	0.8986		0.7221	0.7437	0.7589			0.5819	0.5799	0.5992
294	0.7926	0.767	0.8991		0.722	0.7458	0.7573			0.5816	0.5778	0.5978
294.25	0.7912	0.7662	0.9038		0.7219	0.7431	0.7584			0.5801	0.5763	0.596
294.5	0.7886	0.7661	0.9011		0.7229	0.7449	0.76			0.5819	0.5775	0.5977
294.75	0.7901	0.7645	0.9051		0.7217	0.7456	0.7596			0.5799	0.5782	0.5977
295	0.7897	0.7691	0.9012		0.7211	0.7424	0.7579			0.5822	0.5765	0.5981
295.25	0.7905	0.7642	0.9023		0.7223	0.745	0.7592			0.5819	0.5789	0.5989
295.5	0.789	0.7647	0.9019		0.7217	0.7457	0.7593			0.5812	0.5773	0.6061
295.75	0.7886	0.766	0.9006		0.7255	0.743	0.76			0.5815	0.5775	0.5988
296	0.7879	0.7673	0.9001		0.7215	0.7441	0.7573			0.5813	0.5781	0.5993
296.25	0.7902	0.7666	0.8982		0.7265	0.7452	0.7593			0.5812	0.5773	0.5992
296.5	0.79	0.7658	0.9013		0.7376	0.7442	0.7577			0.5836	0.5787	0.5987
296.75	0.7892	0.7672	0.9024		0.7161	0.7438	0.7569			0.5813	0.5809	0.5996
297	0.7888	0.7651	0.9003		0.7145	0.7449	0.7567			0.5796	0.5787	0.6007
297.25	0.7895	0.7647	0.9008		0.7157	0.7431	0.7563			0.5838	0.5865	0.6008
297.5	0.7874	0.7667	0.9004		0.7163	0.7422	0.7585			0.5804	0.5767	0.5985
297.75	0.7892	0.7659	0.9003		0.715	0.7434	0.7596			0.5809	0.5777	0.5982
298	0.7883	0.7652	0.9018		0.7142	0.7446	0.7583			0.5796	0.5783	0.5968
298.25	0.79	0.7657	0.9007		0.7175	0.7451	0.7572			0.5813	0.5797	0.5968
298.5	0.7892	0.7666	0.8994		0.7221	0.7421	0.7601			0.5835	0.5766	0.5952
298.75	0.788	0.7667	0.902		0.7198	0.7428	0.7592			0.5831	0.5799	0.5986
299	0.7884	0.7686	0.9		0.7202	0.7424	0.7577			0.5829	0.5776	0.5943
299.25	0.7877	0.7665	0.8998		0.7208	0.7417	0.7578			0.5814	0.5793	0.5952
299.5	0.7892	0.7664	0.9005		0.7206	0.7443	0.7574			0.5808	0.58	0.5935
299.75	0.7884	0.764	0.8998		0.723	0.7413	0.758			0.5815	0.5796	0.5966
300	0.7904	0.7675	0.8998		0.7198	0.7412	0.758			0.5813	0.5798	0.5955
300.25	0.7852	0.7657	0.8993		0.7207	0.7422	0.759			0.5814	0.5771	0.5944
300.5	0.7871	0.7685	0.8987		0.7214	0.743	0.7575			0.58	0.5794	0.5932
300.75	0.787	0.7646	0.8979		0.7217	0.7405	0.7594			0.581	0.5798	0.5964
301	0.7882	0.7652	0.8994		0.7217	0.7427	0.7596			0.5808	0.5785	0.5925
301.25	0.7873	0.7638	0.9004		0.7229	0.7426	0.7587			0.5793	0.579	0.5931
301.5	0.7845	0.765	0.9		0.7276	0.7424	0.7595			0.5788	0.5795	0.5936
301.75	0.7843	0.7651	0.8995		0.7129	0.7425	0.7581			0.5802	0.5815	0.5955
302	0.7865	0.7628	0.897		0.7129	0.7397	0.7595			0.5807	0.5795	0.5964
302.25	0.7857	0.7647	0.8998		0.7135	0.7436	0.7593			0.5789	0.58	0.5948
302.5	0.7855	0.7641	0.8985		0.7153	0.7423	0.7595			0.5803	0.5784	0.5942
302.75	0.7843	0.7642	0.8995		0.7156	0.7417	0.7604			0.5781	0.5784	0.5954
303	0.7858	0.7637	0.9002		0.7155	0.7425	0.76			0.5782	0.579	0.5937
303.25	0.7869	0.7642	0.8975		0.7145	0.7412	0.7606			0.5781	0.5819	0.5951
303.5	0.7846	0.7648	0.8986		0.713	0.7408	0.762			0.58	0.5792	0.597
303.75	0.7838	0.7644	0.8993		0.713	0.7409	0.761			0.5791	0.5786	0.5953
304	0.7848	0.7635	0.8959		0.7144	0.7402	0.7617			0.5784	0.5807	0.5968
304.25	0.7852	0.7634	0.8998		0.7186	0.7421	0.7624			0.5783	0.5793	0.5934
304.5	0.7852	0.7631	0.8975		0.7131	0.7411	0.7567			0.5781	0.5799	0.5952
304.75	0.7846	0.762	0.8989		0.7133	0.7416	0.7594			0.5794	0.5793	0.5934
305	0.7841	0.7623	0.8966		0.7125	0.7429	0.757			0.5786	0.5791	0.5957
305.25	0.7839	0.7633	0.8975		0.731	0.7405	0.7569			0.5799	0.5792	0.5955
305.5	0.7839	0.7645	0.8989		0.713	0.7395	0.7552			0.5789	0.5802	0.5962
305.75	0.7859	0.7646	0.9002		0.7131	0.7394	0.7557			0.5789	0.5792	0.5943
306	0.7856	0.7619	0.9005		0.7127	0.7403	0.7561			0.5769	0.5791	0.5931
306.25	0.7844	0.7649	0.8996		0.7143	0.7402	0.7589			0.5769	0.5795	0.5932
306.5	0.7859	0.7636	0.9004		0.7145	0.738	0.7585			0.5765	0.5789	0.5942
306.75	0.7847	0.763	0.8971		0.7139	0.7391	0.7587			0.5786	0.5788	0.5937
307	0.7833	0.7621	0.8999		0.7159	0.7395	0.7561			0.5773	0.5793	0.5913
307.25	0.7837	0.7643	0.8997		0.7142	0.7395	0.7586			0.5767	0.5797	0.5934
307.5	0.7854	0.7613	0.8985		0.7177	0.741	0.7571			0.5786	0.5796	0.5916
307.75	0.7851	0.7942	0.8993		0.7139	0.7412	0.7569			0.5763	0.5879	0.5934
308	0.7819	0.7622	0.8978		0.7154	0.7403	0.7562			0.577	0.581	0.5955
308.25	0.7831	0.7618	0.8986		0.7138	0.7413	0.7581			0.58	0.5789	0.599
308.5	0.7818	0.7628	0.9014		0.7151	0.7389	0.7579			0.5775	0.58	0.6013
308.75	0.7841	0.7621	0.8998		0.7164	0.7395	0.7582			0.579	0.578	0.6001
309	0.7831	0.7616	0.8992		0.7157	0.7389	0.7579			0.5757	0.5821	0.5993
309.25	0.784	0.7622	0.899		0.7162	0.7395	0.7571			0.5791	0.5792	0.5958
309.5	0.7822	0.7616	0.9007		0.7149	0.7401	0.7578			0.5741	0.5805	0.5958
309.75	0.7847	0.7621	0.9013		0.7144	0.7389	0.7571			0.5754	0.58	0.5954
310	0.7817	0.7608	0.8995		0.7162	0.7383	0.7572			0.578	0.5759	0.5944
310.25	0.7832	0.7621	0.8997		0.7129	0.7399	0.7563			0.5795	0.5758	0.5972
310.5	0.7849	0.7606	0.8996		0.7156	0.7401	0.7572			0.5837	0.5829	0.5917
310.75	0.784	0.7628	0.8985		0.7168	0.7375	0.7582			0.5736	0.5779	0.593
311	0.7822	0.759	0.8995		0.7142	0.74	0.7578			0.5737	0.5823	0.591
311.25	0.7828	0.762	0.9004		0.7146	0.7408	0.7568			0.5743	0.584	0.5929
311.5	0.7801	0.7602	0.8975		0.7126	0.7396	0.7562			0.575	0.5845	0.5925
311.75	0.783	0.7626	0.9001		0.7133	0.7388	0.7589			0.5788	0.584	0.5915
312	0.7847	0.7612	0.9002		0.7164	0.7403	0.7575			0.5752	0.5662	0.5936
312.25	0.7814	0.7603	0.8978		0.712	0.7405	0.758			0.5761	0.5678	0.5945
312.5	0.7823	0.761	0.897		0.7136	0.7389	0.7581			0.5774	0.5704	0.5912
312.75	0.7822	0.7604	0.898		0.7146	0.7366	0.7581			0.5745	0.5741	0.5945
313	0.7807	0.7618	0.8994		0.7123	0.7374	0.759			0.5757	0.5729	0.5911
313.25	0.782	0.7643	0.8991		0.7301	0.737	0.7582			0.5748	0.5699	0.5918
313.5	0.7823	0.76	0.897		0.7127	0.7373	0.7604			0.5759	0.5678	0.5911
313.75	0.7822	0.76	0.8972		0.7128	0.7373	0.7577			0.5768	0.569	0.5933
314	0.7837	0.7583	0.8992		0.7154	0.7393	0.7568			0.5751	0.5688	0.5924
314.25	0.7837	0.7572	0.8987		0.7131	0.739	0.7605			0.5755	0.5733	0.5924
314.5	0.7796	0.7596	0.8978		0.7134	0.7376	0.7586			0.5749	0.5665	0.593
314.75	0.7804	0.7598	0.8968		0.7278	0.7393	0.7577			0.5778	0.5712	0.5917
315	0.7818	0.7612	0.899		0.7143	0.7374	0.7584			0.5768	0.5738	0.5945
315.25	0.7792	0.7592	0.8978		0.713	0.7394	0.7576			0.5746	0.5745	0.593
315.5	0.7801	0.7601	0.8975		0.7193	0.7358	0.7571			0.5758	0.5689	0.5927
315.75	0.7801	0.7591	0.8958		0.7156	0.7362	0.758			0.5771	0.5677	0.5914
316	0.7797	0.7597	0.8965		0.7118	0.7368	0.757			0.5742	0.5663	0.5928
316.25	0.7819	0.7573	0.8959		0.7131	0.7374	0.7576			0.5755	0.566	0.5924
316.5	0.7819	0.7581	0.8986		0.7127	0.7366	0.757			0.5767	0.5792	0.595
316.75	0.7798	0.7614	0.8962		0.7118	0.7365	0.7578			0.5749	0.5693	0.5937
317	0.7815	0.7572	0.8959		0.716	0.7385	0.7589			0.5769	0.5706	0.5948
317.25	0.7813	0.7575	0.8976		0.7129	0.736	0.7565			0.575	0.5686	0.5955
317.5	0.7807	0.7579	0.899		0.7142	0.7361	0.7569			0.5753	0.5701	0.5942
317.75	0.7798	0.7579	0.8955		0.7146	0.7362	0.7561			0.5758	0.569	0.5956
318	0.7813	0.7578	0.8977		0.7438	0.7376	0.7587			0.5765	0.5731	0.5962
318.25	0.7821	0.7579	0.8965		0.7114	0.736	0.7588			0.5767	0.5709	0.5943
318.5	0.7814	0.7571	0.8982		0.7266	0.7387	0.7593			0.5765	0.5744	0.5944
318.75	0.7812	0.7586	0.9014		0.7104	0.7363	0.7592			0.5778	0.5737	0.5947
319	0.7799	0.7588	0.8937		0.7105	0.7377	0.7589			0.5756	0.5765	0.5971
319.25	0.7797	0.7579	0.8964		0.7111	0.7403	0.7594			0.5762	0.5757	0.5946
319.5	0.7815	0.7575	0.8958		0.7108	0.7374	0.7592			0.5774	0.5753	0.596
319.75	0.7809	0.7566	0.8975		0.7206	0.7372	0.7574			0.5756	0.5848	0.5948
320	0.7817	0.7576	0.8978		0.7101	0.7378	0.7582			0.5749	0.5705	0.5952
320.25	0.7796	0.7585	0.8962		0.7295	0.7384	0.7585			0.5785	0.5726	0.5945
320.5	0.7818	0.758	0.8942		0.7098	0.7365	0.7561			0.577	0.5737	0.5913
320.75	0.7797	0.7571	0.8975		0.7086	0.7356	0.758			0.5756	0.5711	0.5963
321	0.7817	0.7567	0.8959		0.7196	0.7385	0.7577			0.5791	0.5727	0.597
321.25	0.7834	0.7565	0.8978		0.709	0.736	0.758			0.576	0.5732	0.5971
321.5	0.781	0.7598	0.8992		0.7069	0.7371	0.7582			0.5756	0.5748	0.5989
321.75	0.7831	0.758	0.8962		0.7088	0.7375	0.7607			0.5751	0.5758	0.5972
322	0.7815	0.7573	0.8936		0.7091	0.7379	0.7533			0.5763	0.5761	0.5983
322.25	0.7828	0.7573	0.894		0.7069	0.7377	0.7533			0.5751	0.577	0.5954
322.5	0.7814	0.7583	0.8957		0.7091	0.7356	0.7516			0.575	0.5748	0.5987
322.75	0.7851	0.7588	0.8968		0.7097	0.7306	0.7546			0.5755	0.5766	0.5985
323	0.7807	0.7581	0.8948		0.7082	0.7348	0.7539			0.5782	0.5805	0.5963
323.25	0.7828	0.757	0.8967		0.7087	0.7351	0.7566			0.5775	0.5794	0.5958
323.5	0.7811	0.7558	0.8956		0.71	0.7346	0.7547			0.5747	0.5664	0.5972
323.75	0.7838	0.7603	0.8932		0.7073	0.7331	0.7535			0.5746	0.5712	0.5959
324	0.7812	0.7579	0.896		0.7077	0.7361	0.7541			0.5758	0.572	0.596
324.25	0.7819	0.7581	0.8939		0.7088	0.7354	0.7546			0.5746	0.5707	0.5951
324.5	0.7824	0.7587	0.8927		0.7073	0.7341	0.7531			0.5739	0.5717	0.5952
324.75	0.7826	0.7566	0.8958		0.709	0.7366	0.7529			0.5797	0.5704	0.5997
325	0.7802	0.7563	0.8955		0.7099	0.7349	0.7547			0.5746	0.5709	0.5974
325.25	0.7817	0.7569	0.8939		0.7233	0.7369	0.7548			0.5768	0.5723	0.5949
325.5	0.7815	0.7543	0.8945		0.7142	0.7365	0.7556			0.5757	0.5707	0.5994
