# Supplementary material for: Photoswitchable gating of non-equilibrium enzymatic feedback in chemically communicating polymersome nanoreactors
Source: Nat Chem. 2022 Nov 7;15(1):110–8. doi: 10.1038/s41557-022-01062-4 (PMC9836937; doi:10.1038/s41557-022-01062-4)
Supplement: Source Data Extended Data Fig. 7 — Absorbance data, statistical source data. [file 41557_2022_1062_MOESM11_ESM.xlsx]

## Sheet: Extended Data Figure 7E
Type	Sample Name	Measurement Date and Time	Material Name	Dispersant Name	PdI	PdI Width (d.nm)	Z-Average (d.nm)	%Pd Peak 1 (Percent)	%Pd Peak 2 (Percent)	%Pd Peak 3 (Percent)	Concentration (%)	Sizes[1] (d.nm)	Sizes[2] (d.nm)	Sizes[3] (d.nm)	Sizes[4] (d.nm)	Sizes[5] (d.nm)	Sizes[6] (d.nm)	Sizes[7] (d.nm)	Sizes[8] (d.nm)	Sizes[9] (d.nm)	Sizes[10] (d.nm)	Sizes[11] (d.nm)	Sizes[12] (d.nm)	Sizes[13] (d.nm)	Sizes[14] (d.nm)	Sizes[15] (d.nm)	Sizes[16] (d.nm)	Sizes[17] (d.nm)	Sizes[18] (d.nm)	Sizes[19] (d.nm)	Sizes[20] (d.nm)	Sizes[21] (d.nm)	Sizes[22] (d.nm)	Sizes[23] (d.nm)	Sizes[24] (d.nm)	Sizes[25] (d.nm)	Sizes[26] (d.nm)	Sizes[27] (d.nm)	Sizes[28] (d.nm)	Sizes[29] (d.nm)	Sizes[30] (d.nm)	Sizes[31] (d.nm)	Sizes[32] (d.nm)	Sizes[33] (d.nm)	Sizes[34] (d.nm)	Sizes[35] (d.nm)	Sizes[36] (d.nm)	Sizes[37] (d.nm)	Sizes[38] (d.nm)
Size	DASAesterase t0 1	2022-04-25 14:45:37	polycaprolactone (PCL)	Water	0.068	43.04	165.1	29.8	0	0	0.00287	0.4	0.4632	0.5365	0.6213	0.7195	0.8332	0.9649	1.117	1.294	1.499	1.736	2.01	2.328	2.696	3.122	3.615	4.187	4.849	5.615	6.503	7.531	8.721	10.1	11.7	13.54	15.69	18.17	21.04	24.36	28.21	32.67	37.84	43.82	50.75	58.77	68.06	78.82	91.28
Size	DASAesterase t0 2	2022-04-25 14:47:42	polycaprolactone (PCL)	Water	0.098	52.45	167.2	32.4	0	0	0.0031	0.4	0.4632	0.5365	0.6213	0.7195	0.8332	0.9649	1.117	1.294	1.499	1.736	2.01	2.328	2.696	3.122	3.615	4.187	4.849	5.615	6.503	7.531	8.721	10.1	11.7	13.54	15.69	18.17	21.04	24.36	28.21	32.67	37.84	43.82	50.75	58.77	68.06	78.82	91.28
Size	DASAesterase t0 3	2022-04-25 14:49:47	polycaprolactone (PCL)	Water	0.074	44.77	164.1	30.2	0	0	0.00252	0.4	0.4632	0.5365	0.6213	0.7195	0.8332	0.9649	1.117	1.294	1.499	1.736	2.01	2.328	2.696	3.122	3.615	4.187	4.849	5.615	6.503	7.531	8.721	10.1	11.7	13.54	15.69	18.17	21.04	24.36	28.21	32.67	37.84	43.82	50.75	58.77	68.06	78.82	91.28
Size	DASAesterase pH6 to pH8.2 1	2022-04-25 14:55:13	polycaprolactone (PCL)	Water	0.065	43.1	168.9	29.5	0	0	0.00228	0.4	0.4632	0.5365	0.6213	0.7195	0.8332	0.9649	1.117	1.294	1.499	1.736	2.01	2.328	2.696	3.122	3.615	4.187	4.849	5.615	6.503	7.531	8.721	10.1	11.7	13.54	15.69	18.17	21.04	24.36	28.21	32.67	37.84	43.82	50.75	58.77	68.06	78.82	91.28
Size	DASAesterase pH6 to pH8.2 2	2022-04-25 14:57:27	polycaprolactone (PCL)	Water	0.096	51.76	166.7	35.1	0	0	0.00239	0.4	0.4632	0.5365	0.6213	0.7195	0.8332	0.9649	1.117	1.294	1.499	1.736	2.01	2.328	2.696	3.122	3.615	4.187	4.849	5.615	6.503	7.531	8.721	10.1	11.7	13.54	15.69	18.17	21.04	24.36	28.21	32.67	37.84	43.82	50.75	58.77	68.06	78.82	91.28
Size	DASAesterase pH6 to pH8.2 3	2022-04-25 14:59:42	polycaprolactone (PCL)	Water	0.072	44.46	166.3	30.7	0	0	0.00236	0.4	0.4632	0.5365	0.6213	0.7195	0.8332	0.9649	1.117	1.294	1.499	1.736	2.01	2.328	2.696	3.122	3.615	4.187	4.849	5.615	6.503	7.531	8.721	10.1	11.7	13.54	15.69	18.17	21.04	24.36	28.21	32.67	37.84	43.82	50.75	58.77	68.06	78.82	91.28
[truncated: 242 more columns]

## Sheet: Extended Data Figure 7J
Type	Sample Name	Measurement Date and Time	Material Name	Dispersant Name	PdI	PdI Width (d.nm)	Z-Average (d.nm)	%Pd Peak 1 (Percent)	%Pd Peak 2 (Percent)	%Pd Peak 3 (Percent)	Concentration (%)	Sizes[1] (d.nm)	Sizes[2] (d.nm)	Sizes[3] (d.nm)	Sizes[4] (d.nm)	Sizes[5] (d.nm)	Sizes[6] (d.nm)	Sizes[7] (d.nm)	Sizes[8] (d.nm)	Sizes[9] (d.nm)	Sizes[10] (d.nm)	Sizes[11] (d.nm)	Sizes[12] (d.nm)	Sizes[13] (d.nm)	Sizes[14] (d.nm)	Sizes[15] (d.nm)	Sizes[16] (d.nm)	Sizes[17] (d.nm)	Sizes[18] (d.nm)	Sizes[19] (d.nm)	Sizes[20] (d.nm)	Sizes[21] (d.nm)	Sizes[22] (d.nm)	Sizes[23] (d.nm)	Sizes[24] (d.nm)	Sizes[25] (d.nm)	Sizes[26] (d.nm)	Sizes[27] (d.nm)	Sizes[28] (d.nm)	Sizes[29] (d.nm)	Sizes[30] (d.nm)	Sizes[31] (d.nm)	Sizes[32] (d.nm)	Sizes[33] (d.nm)	Sizes[34] (d.nm)	Sizes[35] (d.nm)	Sizes[36] (d.nm)	Sizes[37] (d.nm)	Sizes[38] (d.nm)
Size	JY-M1-158 after pH 8.2, then 6, then 8.2 2 1	2022-05-08 19:12:13	polycaprolactone (PCL)	Water	0.12	99.02	286.3	35.7	0	0	0.00814	0.4	0.4632	0.5365	0.6213	0.7195	0.8332	0.9649	1.117	1.294	1.499	1.736	2.01	2.328	2.696	3.122	3.615	4.187	4.849	5.615	6.503	7.531	8.721	10.1	11.7	13.54	15.69	18.17	21.04	24.36	28.21	32.67	37.84	43.82	50.75	58.77	68.06	78.82	91.28
Size	JY-M1-158 after pH 8.2, then 6, then 8.2 2 2	2022-05-08 19:14:59	polycaprolactone (PCL)	Water	0.109	94.9	287.4	36.5	0	0	0.00813	0.4	0.4632	0.5365	0.6213	0.7195	0.8332	0.9649	1.117	1.294	1.499	1.736	2.01	2.328	2.696	3.122	3.615	4.187	4.849	5.615	6.503	7.531	8.721	10.1	11.7	13.54	15.69	18.17	21.04	24.36	28.21	32.67	37.84	43.82	50.75	58.77	68.06	78.82	91.28
Size	JY-M1-158 after pH 8.2, then 6, then 8.2 2 3	2022-05-08 19:17:45	polycaprolactone (PCL)	Water	0.094	86.54	282	33.6	0	0	0.00809	0.4	0.4632	0.5365	0.6213	0.7195	0.8332	0.9649	1.117	1.294	1.499	1.736	2.01	2.328	2.696	3.122	3.615	4.187	4.849	5.615	6.503	7.531	8.721	10.1	11.7	13.54	15.69	18.17	21.04	24.36	28.21	32.67	37.84	43.82	50.75	58.77	68.06	78.82	91.28
Size	JY-M1-158 pH 8.2, then 6, then 8.2 2 before 1	2022-05-08 19:51:22	polycaprolactone (PCL)	Water	0.083	83.77	290.4	31.9	0	0	0.0084	0.4	0.4632	0.5365	0.6213	0.7195	0.8332	0.9649	1.117	1.294	1.499	1.736	2.01	2.328	2.696	3.122	3.615	4.187	4.849	5.615	6.503	7.531	8.721	10.1	11.7	13.54	15.69	18.17	21.04	24.36	28.21	32.67	37.84	43.82	50.75	58.77	68.06	78.82	91.28
Size	JY-M1-158 pH 8.2, then 6, then 8.2 2 before 2	2022-05-08 19:54:08	polycaprolactone (PCL)	Water	0.128	102	285	35.3	0	0	0.00827	0.4	0.4632	0.5365	0.6213	0.7195	0.8332	0.9649	1.117	1.294	1.499	1.736	2.01	2.328	2.696	3.122	3.615	4.187	4.849	5.615	6.503	7.531	8.721	10.1	11.7	13.54	15.69	18.17	21.04	24.36	28.21	32.67	37.84	43.82	50.75	58.77	68.06	78.82	91.28
Size	JY-M1-158 pH 8.2, then 6, then 8.2 2 before 3	2022-05-08 19:56:53	polycaprolactone (PCL)	Water	0.121	98.42	283.4	35.7	0	0	0.0083	0.4	0.4632	0.5365	0.6213	0.7195	0.8332	0.9649	1.117	1.294	1.499	1.736	2.01	2.328	2.696	3.122	3.615	4.187	4.849	5.615	6.503	7.531	8.721	10.1	11.7	13.54	15.69	18.17	21.04	24.36	28.21	32.67	37.84	43.82	50.75	58.77	68.06	78.82	91.28
[truncated: 242 more columns]
