# Supplementary material for: Photoswitchable gating of non-equilibrium enzymatic feedback in chemically communicating polymersome nanoreactors
Source: Nat Chem. 2022 Nov 7;15(1):110–8. doi: 10.1038/s41557-022-01062-4 (PMC9836937; doi:10.1038/s41557-022-01062-4)
Supplement: Source Data Extended Data Fig. 8 — Absorbance data, statistical source data. [file 41557_2022_1062_MOESM12_ESM.xlsx]

## Sheet: 23A - Absorbance 
Time (min)	raw
0	0.643	0.6517	0.6388
10	0.6881	0.6892	0.6855
20	0.7136	0.7132	0.7077
30	0.7236	0.7316	0.7282
40	0.7333	0.7427	0.7324
50	0.7705	0.7788	0.7783
60	0.788	0.7996	0.7946
70	0.8012	0.8123	0.807
80	0.8091	0.815	0.8106
90	0.8452	0.8483	0.8539
100	0.8471	0.8553	0.8492
110	0.8523	0.8574	0.8575
120	0.8632	0.8728	0.8711
130	0.8976	0.9058	0.9065
140	0.8955	0.9056	0.8994
