# Supplementary material for: Photoswitchable gating of non-equilibrium enzymatic feedback in chemically communicating polymersome nanoreactors
Source: Nat Chem. 2022 Nov 7;15(1):110–8. doi: 10.1038/s41557-022-01062-4 (PMC9836937; doi:10.1038/s41557-022-01062-4)
Supplement: Source Data Extended Data Fig. 9 — Absorbance data, statistical source data. [file 41557_2022_1062_MOESM13_ESM.xlsx]

## Sheet: Absorbance
	25 mg Urea				50 mg Urea					100 mg Urea
Time (min)	A1	B1	C1		A2	B2	B6			A3	B3	C3
0	0.547	0.5928	0.5728		0.5773	0.5655	0.5382			0.578	0.5765	0.574
10	1.661	1.7332	1.3966		1.6739	1.5169	1.9759			1.5611	2.1147	0.9187
10.25	1.5606	1.6232	1.3137		1.5776	1.4154	1.8883			1.4815	2.0546	0.8738
10.5	1.5214	1.5859	1.2823		1.5411	1.3759	1.8536			1.4436	2.0056	0.8589
10.75	1.4893	1.5534	1.257		1.5071	1.3534	1.817			1.4096	1.9806	0.8481
11	1.4609	1.526	1.2325		1.4828	1.3247	1.7903			1.3864	1.9571	0.8388
11.25	1.4368	1.4941	1.2089		1.4516	1.2973	1.7585			1.3612	1.9321	0.8295
11.5	1.4131	1.4733	1.1899		1.4283	1.2768	1.7384			1.3407	1.9118	0.8225
11.75	1.3912	1.4502	1.1697		1.407	1.2581	1.7138			1.3219	1.8881	0.8159
12	1.376	1.4301	1.1586		1.3875	1.2402	1.6905			1.3005	1.8695	0.8066
12.25	1.3541	1.41	1.1326		1.3596	1.2216	1.6744			1.2837	1.8493	0.8016
12.5	1.3366	1.3887	1.1239		1.3469	1.2061	1.6535			1.2671	1.8327	0.7964
12.75	1.3189	1.3738	1.1082		1.3295	1.1948	1.6411			1.2591	1.8181	0.7919
13	1.3037	1.3554	1.0941		1.3112	1.1816	1.6138			1.2397	1.8017	0.7852
13.25	1.2875	1.3404	1.0805		1.298	1.1688	1.5963			1.2301	1.7875	0.7819
13.5	1.2714	1.3237	1.0733		1.2834	1.1578	1.58			1.2167	1.7681	0.7781
13.75	1.2597	1.312	1.0597		1.271	1.1475	1.5684			1.2051	1.7523	0.7757
14	1.2445	1.2942	1.049		1.2608	1.1336	1.5567			1.1963	1.7374	0.7717
14.25	1.2329	1.2796	1.038		1.2428	1.1275	1.5362			1.186	1.7239	0.7684
14.5	1.2158	1.2692	1.0277		1.2296	1.113	1.5171			1.1781	1.7053	0.7647
14.75	1.2043	1.2562	1.0221		1.2195	1.1093	1.5159			1.1723	1.694	0.7631
15	1.1946	1.2418	1.0113		1.211	1.1026	1.4929			1.1616	1.6749	0.7609
15.25	1.1823	1.2327	1.0047		1.2003	1.0922	1.4877			1.1521	1.6664	0.7602
15.5	1.1687	1.2213	0.9935		1.1887	1.0811	1.4725			1.1436	1.648	0.7572
15.75	1.1609	1.2085	0.9877		1.1772	1.0767	1.457			1.1375	1.6375	0.7525
16	1.1482	1.199	0.9783		1.1693	1.0692	1.4456			1.1294	1.6218	0.7525
16.25	1.1403	1.187	0.9717		1.1635	1.0629	1.4415			1.1229	1.6117	0.7487
16.5	1.1273	1.1777	0.9646		1.1584	1.0554	1.4191			1.1157	1.596	0.745
16.75	1.1165	1.1677	0.9558		1.1417	1.0445	1.4134			1.1091	1.5843	0.7429
17	1.1093	1.1585	0.9525		1.1366	1.0391	1.3983			1.1066	1.5732	0.743
17.25	1.1012	1.1469	0.9458		1.1283	1.0362	1.3918			1.095	1.5607	0.7411
17.5	1.0898	1.141	0.9376		1.1206	1.029	1.3729			1.0891	1.5486	0.7423
17.75	1.0823	1.1306	0.9354		1.1163	1.023	1.3677			1.0844	1.5376	0.7382
18	1.0765	1.1207	0.929		1.1041	1.0185	1.3518			1.0751	1.5271	0.7374
18.25	1.069	1.1113	0.924		1.0989	1.016	1.344			1.0723	1.516	0.7354
18.5	1.0588	1.1033	0.9192		1.093	1.0087	1.3376			1.0664	1.5036	0.7338
18.75	1.0531	1.0949	0.9123		1.0831	1.0044	1.3229			1.0625	1.4925	0.7325
19	1.047	1.0894	0.9082		1.0776	0.9968	1.3114			1.0565	1.48	0.7303
19.25	1.0384	1.0782	0.9051		1.0698	0.9933	1.3052			1.0518	1.4699	0.7317
19.5	1.0297	1.0709	0.901		1.0666	0.9876	1.2983			1.0486	1.4567	0.7277
19.75	1.024	1.0638	0.8953		1.0553	0.9853	1.2816			1.043	1.4476	0.7266
20	1.0179	1.0553	0.8923		1.0515	0.9786	1.2748			1.0365	1.437	0.7238
20.25	1.0087	1.0489	0.8857		1.0445	0.9751	1.266			1.0321	1.4239	0.7252
20.5	1.0043	1.0435	0.8837		1.0413	0.9699	1.2577			1.0267	1.4158	0.7227
20.75	0.9969	1.0349	0.8782		1.0322	0.9654	1.2452			1.022	1.4047	0.7226
21	0.9927	1.028	0.8726		1.0276	0.9626	1.2385			1.0163	1.3965	0.719
21.25	0.9851	1.0174	0.8686		1.0201	0.9573	1.232			1.0102	1.3862	0.7188
21.5	0.9816	1.013	0.8666		1.0159	0.9543	1.2211			1.0073	1.3752	0.718
21.75	0.975	1.006	0.8609		1.0053	0.9451	1.2096			1.0027	1.3643	0.7182
22	0.9681	0.9992	0.8565		1.0048	0.9458	1.2031			0.9961	1.3538	0.7155
22.25	0.9594	0.9921	0.8533		0.9983	0.9391	1.1934			0.9941	1.344	0.715
22.5	0.9574	0.9881	0.8511		0.9948	0.937	1.1864			0.9883	1.3374	0.7131
22.75	0.9487	0.983	0.8463		0.9886	0.9315	1.178			0.9841	1.3247	0.7115
23	0.944	0.9768	0.8433		0.9814	0.928	1.1667			0.9798	1.3171	0.7116
23.25	0.9381	0.9703	0.8388		0.9795	0.9247	1.1604			0.974	1.3097	0.71
23.5	0.9347	0.9655	0.8371		0.9713	0.9215	1.1531			0.973	1.2974	0.7091
23.75	0.9266	0.9585	0.8327		0.9672	0.9159	1.1486			0.968	1.2874	0.7039
24	0.9246	0.9518	0.8287		0.9579	0.9103	1.1368			0.9622	1.2767	0.7078
24.25	0.918	0.946	0.8238		0.9561	0.9066	1.1293			0.9583	1.2689	0.7046
24.5	0.9137	0.9412	0.8272		0.9476	0.9053	1.1222			0.9505	1.2598	0.7046
24.75	0.9083	0.9371	0.8199		0.9477	0.9006	1.1149			0.9491	1.2513	0.7025
25	0.9017	0.9326	0.8163		0.9416	0.9005	1.1082			0.9442	1.2409	0.7043
35	1.0195	1.0492	0.942		1.0779	1.0548	1.2112			1.104	1.2993	0.8124
35.25	0.9675	1.0103	0.9073		1.0294	1.0074	1.1655			1.0537	1.2498	0.7836
35.5	0.9535	0.9885	0.8934		1.0079	0.9886	1.1462			1.0283	1.229	0.7755
35.75	0.9394	0.9736	0.8829		0.9914	0.9722	1.1235			1.0098	1.2115	0.7693
36	0.9289	0.964	0.8692		0.9767	0.9583	1.1061			0.9932	1.1911	0.7611
36.25	0.9175	0.9496	0.8607		0.9606	0.9455	1.0869			0.9849	1.1761	0.7543
36.5	0.9061	0.9384	0.853		0.9484	0.9351	1.0732			0.968	1.1603	0.7517
36.75	0.8992	0.9277	0.8417		0.9357	0.924	1.0568			0.9575	1.1435	0.7442
37	0.8885	0.9158	0.8344		0.9285	0.9136	1.0451			0.9448	1.1313	0.7394
37.25	0.8803	0.9107	0.8282		0.9153	0.9032	1.0342			0.9374	1.1198	0.7356
37.5	0.8714	0.9003	0.8211		0.9108	0.8952	1.019			0.9258	1.1093	0.732
37.75	0.8675	0.8926	0.8149		0.8985	0.8864	1.0072			0.9178	1.0951	0.7307
38	0.8591	0.8853	0.8093		0.8947	0.8794	1.0013			0.913	1.0845	0.723
38.25	0.8513	0.8798	0.8048		0.8848	0.8706	0.9849			0.9039	1.075	0.7221
38.5	0.8457	0.8722	0.7984		0.8794	0.8641	0.9828			0.8961	1.0692	0.7192
38.75	0.8408	0.8661	0.7933		0.8714	0.8587	0.9689			0.8897	1.0556	0.717
39	0.8347	0.857	0.7878		0.8648	0.8514	0.9618			0.8831	1.0489	0.7147
39.25	0.8291	0.8518	0.7825		0.8632	0.8468	0.9555			0.8789	1.0381	0.7128
39.5	0.8243	0.8473	0.7809		0.8543	0.842	0.943			0.8689	1.0279	0.71
39.75	0.8183	0.8447	0.7774		0.8473	0.8361	0.9375			0.8677	1.0188	0.7078
40	0.8133	0.8396	0.7708		0.8408	0.83	0.9298			0.8595	1.0118	0.7045
40.25	0.8097	0.8323	0.7698		0.838	0.8245	0.9216			0.8552	1.0029	0.7001
40.5	0.8059	0.8272	0.7646		0.8299	0.8219	0.9194			0.8502	0.9977	0.7001
40.75	0.8009	0.8236	0.7617		0.8264	0.8176	0.9105			0.8475	0.9913	0.6991
41	0.7973	0.8221	0.7574		0.8219	0.8108	0.903			0.8415	0.9844	0.6969
41.25	0.7905	0.8137	0.754		0.8178	0.8075	0.9007			0.8345	0.9748	0.6965
41.5	0.7905	0.8099	0.7505		0.8132	0.803	0.8928			0.8353	0.9679	0.6956
41.75	0.7867	0.805	0.7487		0.8082	0.8017	0.8888			0.8303	0.964	0.6911
42	0.7822	0.8013	0.7451		0.8063	0.7947	0.8835			0.825	0.9569	0.6886
42.25	0.7797	0.7981	0.7418		0.798	0.7936	0.8751			0.8207	0.9507	0.6861
42.5	0.7753	0.7948	0.7394		0.7981	0.7898	0.8768			0.8155	0.9436	0.6851
42.75	0.7735	0.7883	0.7375		0.7921	0.7868	0.8647			0.8088	0.9383	0.6851
43	0.7696	0.7888	0.7341		0.7888	0.7813	0.8595			0.8095	0.9311	0.6825
43.25	0.7663	0.7853	0.7315		0.7861	0.7767	0.8534			0.8055	0.9239	0.682
43.5	0.7632	0.7792	0.7297		0.7822	0.7755	0.8505			0.8015	0.9206	0.6817
43.75	0.7607	0.7756	0.7256		0.7783	0.7734	0.8506			0.7998	0.9158	0.6806
44	0.7572	0.7727	0.7256		0.7744	0.7674	0.8422			0.7978	0.9075	0.6783
44.25	0.7565	0.7711	0.7209		0.7745	0.7662	0.8392			0.7907	0.9064	0.6766
44.5	0.7522	0.7675	0.7221		0.7703	0.7623	0.8314			0.7887	0.8986	0.6758
44.75	0.7468	0.7647	0.7197		0.7706	0.7596	0.8307			0.7866	0.8955	0.6732
45	0.7464	0.7608	0.7199		0.7657	0.7581	0.8276			0.783	0.8915	0.6722
45.25	0.746	0.7578	0.7141		0.7611	0.7535	0.8232			0.7803	0.8838	0.6717
45.5	0.7428	0.7566	0.7129		0.756	0.753	0.8165			0.7756	0.8808	0.6685
45.75	0.7402	0.7535	0.7097		0.7559	0.7508	0.8157			0.7761	0.8767	0.6688
46	0.7381	0.7501	0.7089		0.7524	0.7496	0.8091			0.7707	0.8731	0.6685
46.25	0.7346	0.7474	0.7058		0.7493	0.7448	0.8068			0.7689	0.8673	0.6674
46.5	0.7347	0.7465	0.7055		0.7486	0.7428	0.8055			0.7666	0.8641	0.6667
46.75	0.7321	0.7415	0.705		0.7442	0.7405	0.8002			0.7622	0.861	0.6649
47	0.7291	0.7423	0.7015		0.7418	0.7382	0.7976			0.763	0.854	0.6651
47.25	0.7265	0.7365	0.7014		0.739	0.7382	0.7923			0.7582	0.8523	0.6639
47.5	0.7255	0.735	0.6973		0.7385	0.7331	0.7897			0.7564	0.8478	0.6631
47.75	0.7231	0.7345	0.698		0.7343	0.7319	0.7859			0.756	0.845	0.6601
48	0.7197	0.7302	0.6943		0.733	0.7296	0.7843			0.7521	0.8432	0.6604
48.25	0.7201	0.7289	0.6919		0.7352	0.7282	0.7791			0.7482	0.8377	0.6597
48.5	0.7157	0.7288	0.6923		0.7286	0.726	0.7763			0.7445	0.8318	0.6587
48.75	0.7166	0.7262	0.6911		0.7258	0.7221	0.7727			0.7461	0.8288	0.6583
49	0.7138	0.7225	0.6896		0.7232	0.7209	0.7696			0.7424	0.8276	0.656
49.25	0.7128	0.7212	0.6889		0.7219	0.7175	0.7693			0.7395	0.8226	0.6568
49.5	0.7092	0.72	0.6857		0.7195	0.7183	0.7665			0.7394	0.8198	0.6553
49.75	0.7106	0.7166	0.6853		0.7185	0.715	0.7611			0.7374	0.8144	0.6514
50	0.7061	0.7151	0.6812		0.7165	0.7133	0.7594			0.7322	0.8134	0.6545
60	0.7706	0.786	0.7365		0.7804	0.7853	0.8122			0.7888	0.861	0.6867
60.25	0.7488	0.7621	0.7254		0.7605	0.7593	0.7874			0.7714	0.8402	0.6832
60.5	0.7447	0.7564	0.7238		0.751	0.7557	0.7821			0.7664	0.831	0.6799
60.75	0.7371	0.7529	0.7187		0.7466	0.7467	0.778			0.7597	0.8245	0.6775
61	0.7326	0.7454	0.7158		0.7388	0.7423	0.7703			0.7522	0.8153	0.6767
61.25	0.7317	0.7402	0.7119		0.7353	0.7393	0.7661			0.7486	0.8102	0.6745
61.5	0.7257	0.7385	0.7105		0.7267	0.7343	0.76			0.7437	0.8022	0.6737
61.75	0.7232	0.7349	0.7059		0.7261	0.7292	0.7575			0.7397	0.7976	0.6698
62	0.7217	0.7319	0.7033		0.7204	0.7246	0.7508			0.7335	0.7914	0.668
62.25	0.716	0.7295	0.7016		0.7209	0.719	0.7468			0.7303	0.7895	0.6656
62.5	0.7133	0.7214	0.7001		0.7161	0.7181	0.7424			0.7283	0.7848	0.6689
62.75	0.7116	0.7223	0.6959		0.7136	0.7142	0.7389			0.7244	0.7803	0.664
63	0.7085	0.7214	0.6936		0.7092	0.7125	0.7332			0.7205	0.776	0.6625
63.25	0.705	0.7172	0.6895		0.7058	0.7087	0.7314			0.7183	0.7716	0.6602
63.5	0.7015	0.7116	0.6903		0.7038	0.7062	0.7222			0.7154	0.7689	0.6589
63.75	0.7001	0.7105	0.6893		0.7015	0.7039	0.7244			0.713	0.7641	0.6582
64	0.697	0.7053	0.6856		0.6987	0.7014	0.7188			0.7119	0.7611	0.6555
64.25	0.6957	0.7049	0.686		0.6939	0.6966	0.7173			0.7095	0.7578	0.6563
64.5	0.6941	0.7042	0.6817		0.6928	0.699	0.7142			0.7083	0.7544	0.6559
64.75	0.6916	0.7011	0.6807		0.6921	0.6938	0.7102			0.7022	0.7508	0.6552
65	0.6906	0.6986	0.6785		0.6911	0.6912	0.7088			0.7005	0.7516	0.6545
65.25	0.6892	0.6966	0.6775		0.6862	0.6915	0.7045			0.6988	0.7459	0.6511
65.5	0.6873	0.6966	0.6749		0.6852	0.6867	0.7024			0.6985	0.7421	0.6491
65.75	0.6839	0.6934	0.6729		0.6815	0.686	0.7015			0.695	0.7399	0.6503
66	0.682	0.6915	0.6722		0.6803	0.684	0.6985			0.6939	0.7364	0.6485
66.25	0.6843	0.6891	0.671		0.6776	0.682	0.6968			0.6926	0.736	0.6478
66.5	0.6796	0.6879	0.671		0.6771	0.6791	0.6936			0.6903	0.7316	0.6476
66.75	0.6812	0.6873	0.6682		0.6754	0.6776	0.6918			0.6877	0.7302	0.6485
67	0.6773	0.6865	0.6648		0.6733	0.6763	0.6905			0.6849	0.7233	0.6476
67.25	0.6758	0.6831	0.6644		0.673	0.6737	0.6888			0.6844	0.7255	0.6428
67.5	0.6752	0.6811	0.6649		0.669	0.6738	0.6868			0.6826	0.7232	0.6471
67.75	0.672	0.6783	0.6628		0.6689	0.6713	0.6849			0.6815	0.7211	0.6432
68	0.6705	0.6792	0.6633		0.6673	0.6708	0.6814			0.6783	0.7173	0.6427
68.25	0.669	0.6764	0.66		0.6663	0.667	0.6819			0.6775	0.7177	0.6423
68.5	0.6689	0.6744	0.6643		0.6644	0.6703	0.6758			0.6743	0.7124	0.6415
68.75	0.6652	0.6734	0.6581		0.6623	0.6648	0.6768			0.6758	0.7096	0.6405
69	0.668	0.6719	0.655		0.6606	0.6671	0.6739			0.6722	0.7086	0.6402
69.25	0.6654	0.6711	0.6585		0.6605	0.6615	0.6738			0.6728	0.707	0.639
69.5	0.6659	0.6694	0.6559		0.6584	0.6617	0.6729			0.6715	0.7069	0.6395
69.75	0.662	0.6704	0.658		0.6555	0.6586	0.6696			0.6708	0.7037	0.637
70	0.6612	0.6665	0.6536		0.6565	0.6591	0.6704			0.6694	0.703	0.6367
70.25	0.6631	0.6655	0.6524		0.6549	0.6601	0.6674			0.6672	0.6997	0.6378
70.5	0.6599	0.6637	0.651		0.6566	0.66	0.6654			0.6655	0.7024	0.6347
70.75	0.6592	0.6648	0.6501		0.6528	0.6541	0.6661			0.6651	0.6959	0.6359
71	0.6585	0.6599	0.6478		0.6507	0.6564	0.6641			0.6657	0.6959	0.6338
71.25	0.6571	0.66	0.6488		0.6504	0.6533	0.6621			0.6625	0.6942	0.6342
71.5	0.6563	0.6597	0.6486		0.6486	0.6508	0.6621			0.6617	0.6951	0.6323
71.75	0.6544	0.6595	0.6472		0.6485	0.6516	0.658			0.6608	0.6918	0.6334
72	0.6559	0.6577	0.645		0.6452	0.6507	0.6568			0.6601	0.6902	0.6309
72.25	0.6543	0.6587	0.6443		0.6448	0.6476	0.6577			0.6574	0.6889	0.6312
72.5	0.6531	0.6558	0.6453		0.6462	0.6472	0.6563			0.6586	0.6868	0.6327
72.75	0.6524	0.6558	0.644		0.6427	0.6465	0.6558			0.657	0.6852	0.631
73	0.6509	0.6549	0.6445		0.6432	0.6481	0.6518			0.6559	0.686	0.6303
73.25	0.6495	0.657	0.644		0.6413	0.6462	0.652			0.6552	0.6831	0.6288
73.5	0.6508	0.6543	0.6413		0.6419	0.6454	0.6504			0.6539	0.6813	0.6297
73.75	0.6488	0.6529	0.6427		0.641	0.6449	0.6495			0.651	0.6798	0.628
74	0.6482	0.6541	0.6427		0.642	0.6451	0.6489			0.6508	0.6807	0.6281
74.25	0.6473	0.6539	0.6399		0.6408	0.6442	0.6481			0.6509	0.6776	0.6268
74.5	0.6464	0.6521	0.6411		0.6374	0.6429	0.646			0.6487	0.676	0.6283
74.75	0.6438	0.6508	0.6402		0.636	0.6413	0.6485			0.6469	0.6753	0.6295
75	0.6456	0.6516	0.6374		0.6344	0.6403	0.644			0.6503	0.6744	0.629
85	0.6883	0.6936	0.6691		0.6754	0.674	0.6692			0.6691	0.6964	0.6442
85.25	0.6781	0.6839	0.6684		0.6629	0.6713	0.6601			0.668	0.6898	0.6435
85.5	0.6764	0.6798	0.6646		0.6643	0.6647	0.6595			0.6652	0.6886	0.6442
85.75	0.6748	0.682	0.6669		0.661	0.6642	0.6571			0.6613	0.6862	0.6436
86	0.6714	0.6769	0.6632		0.6582	0.6639	0.6625			0.6589	0.6823	0.6408
86.25	0.6699	0.6748	0.6631		0.6558	0.6613	0.6624			0.66	0.6802	0.6396
86.5	0.6671	0.6742	0.6614		0.6554	0.6581	0.6519			0.6603	0.6777	0.6402
86.75	0.67	0.6706	0.6579		0.6533	0.6582	0.6517			0.6563	0.6765	0.6392
87	0.6658	0.6698	0.6588		0.6524	0.6542	0.6483			0.6572	0.6754	0.6392
87.25	0.6632	0.6677	0.6604		0.6504	0.6546	0.6459			0.6536	0.674	0.6388
87.5	0.6629	0.6689	0.654		0.6504	0.6526	0.6441			0.6553	0.6722	0.6381
87.75	0.662	0.6657	0.6531		0.6469	0.6521	0.6452			0.6509	0.6701	0.6375
88	0.6609	0.666	0.6543		0.6466	0.6502	0.6444			0.6524	0.6686	0.6364
88.25	0.6579	0.6641	0.6543		0.6428	0.6493	0.64			0.6509	0.6688	0.6345
88.5	0.6575	0.6629	0.6502		0.6436	0.6483	0.642			0.6492	0.665	0.635
88.75	0.6562	0.6603	0.6504		0.6449	0.6477	0.6367			0.6463	0.6642	0.6339
89	0.6594	0.6599	0.647		0.6388	0.6455	0.6377			0.6449	0.6634	0.634
89.25	0.6519	0.6578	0.6481		0.6401	0.6441	0.6371			0.6457	0.6614	0.6346
89.5	0.6519	0.6552	0.6458		0.6383	0.6437	0.6379			0.6427	0.6619	0.6328
89.75	0.6508	0.6557	0.6471		0.6366	0.6403	0.6335			0.6448	0.6601	0.6307
90	0.6517	0.6538	0.644		0.6362	0.6409	0.6325			0.6427	0.6585	0.631
90.25	0.6504	0.6528	0.6432		0.6341	0.6416	0.6329			0.6422	0.6571	0.6309
90.5	0.6488	0.6508	0.6417		0.6331	0.6388	0.6305			0.6427	0.6539	0.6299
90.75	0.6458	0.6522	0.6417		0.6326	0.6391	0.631			0.6417	0.6555	0.6326
91	0.647	0.6495	0.6415		0.6333	0.6369	0.6286			0.6386	0.6546	0.6292
91.25	0.6452	0.6492	0.6416		0.6299	0.6359	0.628			0.6381	0.652	0.6301
91.5	0.6439	0.6499	0.6382		0.6305	0.6366	0.6262			0.6388	0.6516	0.6279
91.75	0.644	0.6466	0.64		0.6266	0.6351	0.625			0.6357	0.6497	0.6274
92	0.6431	0.6486	0.6369		0.6279	0.6304	0.6257			0.6357	0.6499	0.6277
92.25	0.6431	0.6452	0.6372		0.6289	0.6322	0.6243			0.636	0.6499	0.6281
92.5	0.6405	0.6455	0.6359		0.6271	0.6308	0.6244			0.6325	0.6482	0.6263
92.75	0.6419	0.6445	0.6372		0.6252	0.6301	0.622			0.6322	0.6483	0.6248
93	0.6398	0.6449	0.6347		0.6248	0.6293	0.6228			0.6319	0.6468	0.625
93.25	0.6401	0.6429	0.6337		0.6254	0.6274	0.6227			0.6321	0.6467	0.6258
93.5	0.6384	0.6417	0.6337		0.6232	0.6291	0.6215			0.6309	0.6454	0.6244
93.75	0.6378	0.6416	0.6317		0.6231	0.6272	0.6216			0.6301	0.6448	0.6255
94	0.6384	0.64	0.6309		0.6212	0.6287	0.6205			0.6269	0.6438	0.6259
94.25	0.6373	0.6397	0.6293		0.6222	0.6261	0.6185			0.6289	0.6457	0.6238
94.5	0.6372	0.6409	0.6287		0.6203	0.6264	0.6195			0.6312	0.642	0.6231
94.75	0.6343	0.6403	0.6262		0.6196	0.623	0.6191			0.6298	0.6413	0.623
95	0.6349	0.6361	0.6258		0.6193	0.6258	0.6157			0.6263	0.6397	0.623
95.25	0.633	0.6378	0.6274		0.618	0.6238	0.6203			0.6265	0.6385	0.6222
95.5	0.6329	0.6382	0.6242		0.6179	0.6218	0.6171			0.6275	0.6378	0.6231
95.75	0.6322	0.635	0.6245		0.6193	0.6214	0.6157			0.6246	0.6391	0.6227
96	0.6337	0.6346	0.6272		0.6163	0.6238	0.6155			0.626	0.637	0.6236
96.25	0.6334	0.6357	0.6226		0.6186	0.6211	0.6142			0.6245	0.6365	0.6218
96.5	0.6323	0.633	0.6249		0.6161	0.6208	0.6146			0.6248	0.6362	0.6223
96.75	0.6301	0.6331	0.6241		0.6177	0.6199	0.6126			0.6242	0.6327	0.6215
97	0.6284	0.6321	0.6244		0.6147	0.6211	0.6127			0.6243	0.6355	0.6221
97.25	0.6291	0.6321	0.6243		0.6145	0.6209	0.612			0.6218	0.6346	0.6207
97.5	0.6309	0.6292	0.6242		0.6141	0.6201	0.61			0.6222	0.6335	0.6205
97.75	0.6274	0.6326	0.6201		0.6132	0.6175	0.6129			0.6232	0.6346	0.6182
98	0.6277	0.6299	0.6217		0.6135	0.619	0.611			0.6205	0.6313	0.6203
98.25	0.6284	0.6278	0.6215		0.6133	0.6172	0.6103			0.6221	0.6328	0.6191
98.5	0.6267	0.6264	0.6215		0.6124	0.6199	0.6127			0.6228	0.6318	0.6184
98.75	0.6257	0.6268	0.6208		0.6129	0.6167	0.6102			0.6197	0.63	0.6195
99	0.6283	0.6254	0.6219		0.6104	0.6153	0.6074			0.6205	0.6291	0.6188
99.25	0.6268	0.6265	0.6199		0.6121	0.6151	0.6075			0.6198	0.6293	0.6189
99.5	0.6275	0.6274	0.6183		0.6102	0.6149	0.6082			0.6203	0.6296	0.6188
99.75	0.6251	0.6246	0.6206		0.6094	0.6169	0.608			0.6191	0.6287	0.6183
100	0.6258	0.6246	0.6189		0.6087	0.6161	0.6061			0.6214	0.629	0.6181
110	0.6602	0.6592	0.6491		0.6367	0.6437	0.6165			0.6343	0.641	0.6328
110.25	0.652	0.6544	0.6471		0.6319	0.6391	0.6176			0.6332	0.6405	0.6316
110.5	0.6508	0.6523	0.6492		0.6321	0.6359	0.6183			0.6334	0.6411	0.6327
110.75	0.649	0.6513	0.6439		0.6289	0.6369	0.6172			0.6307	0.639	0.6316
111	0.6486	0.6538	0.6448		0.6285	0.634	0.6157			0.6318	0.6392	0.631
111.25	0.6475	0.651	0.6412		0.6284	0.6326	0.6181			0.6311	0.6354	0.6311
111.5	0.6449	0.6496	0.6415		0.6295	0.6329	0.6191			0.6286	0.6361	0.6321
111.75	0.6438	0.646	0.6435		0.628	0.6309	0.6143			0.6306	0.6361	0.6311
112	0.6445	0.6466	0.6405		0.6269	0.6313	0.6139			0.6321	0.6359	0.6282
112.25	0.6437	0.6468	0.6381		0.6246	0.6302	0.6146			0.628	0.635	0.6304
112.5	0.641	0.6424	0.6357		0.6233	0.6304	0.6127			0.6278	0.6327	0.6301
112.75	0.6419	0.6417	0.6352		0.6234	0.6289	0.612			0.6268	0.6334	0.6281
113	0.6399	0.6401	0.6357		0.6243	0.6293	0.6145			0.6264	0.632	0.6283
113.25	0.6393	0.6397	0.6354		0.6214	0.6264	0.6115			0.6254	0.6318	0.6252
113.5	0.6371	0.6383	0.6333		0.6204	0.6252	0.6103			0.6237	0.6309	0.6246
113.75	0.6373	0.6355	0.6342		0.6199	0.6245	0.611			0.6262	0.6304	0.6252
114	0.6375	0.635	0.633		0.6192	0.624	0.6111			0.6227	0.6301	0.6251
114.25	0.6375	0.6367	0.6288		0.6171	0.6241	0.608			0.6238	0.6319	0.6246
114.5	0.6363	0.6349	0.6315		0.6182	0.6236	0.6085			0.6238	0.6302	0.6238
114.75	0.6366	0.633	0.6274		0.6175	0.6233	0.6081			0.6215	0.6301	0.6229
115	0.6344	0.6321	0.6282		0.6175	0.6232	0.6078			0.6248	0.6293	0.6241
115.25	0.6332	0.6307	0.6264		0.6156	0.6217	0.6054			0.6184	0.628	0.6232
115.5	0.6328	0.6297	0.6264		0.6152	0.6213	0.6061			0.6204	0.6284	0.6204
115.75	0.6304	0.63	0.6267		0.6152	0.619	0.6062			0.623	0.6265	0.6264
116	0.6286	0.6295	0.6266		0.6167	0.6209	0.6072			0.6213	0.6241	0.6207
116.25	0.6297	0.6267	0.625		0.6134	0.6196	0.6043			0.6203	0.6242	0.6224
116.5	0.629	0.6275	0.6266		0.6134	0.6189	0.6052			0.6186	0.6245	0.6198
116.75	0.6301	0.6263	0.6257		0.612	0.6171	0.6041			0.62	0.6259	0.6216
117	0.6298	0.6281	0.6238		0.6121	0.618	0.606			0.6184	0.6237	0.6198
117.25	0.628	0.6257	0.6237		0.6115	0.6168	0.6039			0.6176	0.6252	0.621
117.5	0.6272	0.6253	0.6218		0.6117	0.6172	0.6038			0.6193	0.6224	0.6213
117.75	0.6261	0.6261	0.6215		0.6103	0.6166	0.6045			0.6168	0.6223	0.6199
118	0.6256	0.6259	0.6207		0.6105	0.616	0.6028			0.6167	0.622	0.6197
118.25	0.625	0.623	0.6213		0.6093	0.6142	0.6015			0.615	0.6233	0.623
118.5	0.6256	0.6227	0.6207		0.6083	0.6129	0.6025			0.6155	0.6231	0.6195
118.75	0.6285	0.6215	0.6212		0.6109	0.6126	0.6027			0.6162	0.6213	0.6193
119	0.6268	0.621	0.6203		0.6098	0.6123	0.6			0.6165	0.6184	0.6178
119.25	0.6247	0.6216	0.6195		0.6094	0.6139	0.6013			0.6161	0.6194	0.6183
119.5	0.6234	0.6201	0.6196		0.6076	0.6136	0.6039			0.6144	0.6206	0.6197
119.75	0.6228	0.6212	0.6179		0.6084	0.6123	0.6007			0.6157	0.622	0.6191
120	0.6239	0.6197	0.6193		0.6059	0.6121	0.602			0.614	0.6196	0.6184
120.25	0.6256	0.6206	0.6165		0.608	0.611	0.6			0.6122	0.6193	0.6176
120.5	0.6215	0.6204	0.618		0.6066	0.6116	0.5987			0.6126	0.6165	0.6168
120.75	0.6207	0.6193	0.6177		0.6051	0.6109	0.599			0.6111	0.6165	0.6154
121	0.6199	0.6201	0.6165		0.6058	0.6114	0.5997			0.6136	0.6162	0.6165
121.25	0.6202	0.6179	0.6171		0.6057	0.6089	0.6012			0.6126	0.6176	0.6168
121.5	0.62	0.6172	0.6184		0.6051	0.6096	0.5995			0.6143	0.617	0.6154
121.75	0.6199	0.6173	0.614		0.603	0.6089	0.5962			0.614	0.6172	0.6177
122	0.6192	0.6173	0.6146		0.6048	0.6092	0.5963			0.6114	0.6159	0.6166
122.25	0.6215	0.6167	0.6141		0.6079	0.6081	0.5984			0.6128	0.6163	0.6153
122.5	0.6189	0.6162	0.6132		0.6022	0.6085	0.5976			0.6114	0.6148	0.6162
122.75	0.6207	0.616	0.6163		0.6042	0.6062	0.598			0.6116	0.6177	0.6145
123	0.6167	0.6189	0.6149		0.6027	0.6079	0.598			0.6114	0.6158	0.615
123.25	0.62	0.6163	0.613		0.6036	0.6055	0.5963			0.6092	0.6146	0.6152
123.5	0.6166	0.6171	0.6134		0.6021	0.6063	0.598			0.6095	0.6162	0.6167
123.75	0.6143	0.6149	0.6143		0.6012	0.6037	0.5971			0.6122	0.6151	0.6153
124	0.6207	0.6141	0.6126		0.6003	0.6047	0.5964			0.6119	0.6126	0.6167
124.25	0.6155	0.6131	0.6126		0.6025	0.6034	0.5967			0.611	0.6126	0.6129
124.5	0.6154	0.6151	0.6116		0.5981	0.6053	0.5971			0.6099	0.6131	0.615
124.75	0.616	0.6146	0.6129		0.6011	0.6037	0.5969			0.6089	0.6144	0.6141
125	0.6165	0.6134	0.6125		0.6009	0.6041	0.5954			0.6094	0.6136	0.6145
135	0.649	0.6457	0.6415		0.6266	0.6307	0.6071			0.6245	0.6287	0.6285
135.25	0.6428	0.6416	0.6383		0.6228	0.627	0.6057			0.6256	0.6295	0.6284
135.5	0.6441	0.6436	0.6375		0.6235	0.6272	0.6082			0.6259	0.6284	0.6296
135.75	0.6389	0.6411	0.6379		0.6224	0.6267	0.6053			0.6242	0.6265	0.6282
136	0.6404	0.6415	0.6381		0.6226	0.6277	0.6089			0.624	0.6266	0.6291
136.25	0.6383	0.6419	0.6373		0.6207	0.6277	0.6062			0.6252	0.6259	0.628
136.5	0.6406	0.6403	0.6353		0.6193	0.6247	0.6069			0.6226	0.6246	0.6294
136.75	0.6365	0.6382	0.6309		0.6208	0.624	0.6082			0.623	0.6272	0.6278
137	0.637	0.639	0.6311		0.6176	0.6247	0.6049			0.6214	0.627	0.6272
137.25	0.6361	0.6367	0.6311		0.6187	0.6231	0.6049			0.6211	0.6248	0.6281
137.5	0.6339	0.6348	0.6304		0.6169	0.622	0.6077			0.6201	0.6237	0.6258
137.75	0.6346	0.6368	0.6262		0.6152	0.6218	0.6033			0.6206	0.6245	0.6261
138	0.6343	0.6337	0.6292		0.6151	0.6217	0.6047			0.6219	0.6232	0.6249
138.25	0.6318	0.6331	0.6272		0.616	0.6209	0.6044			0.6206	0.6254	0.6254
138.5	0.6296	0.6314	0.6238		0.613	0.6205	0.6014			0.6202	0.6214	0.626
138.75	0.6286	0.6334	0.6255		0.6117	0.6191	0.6022			0.6186	0.6228	0.6238
139	0.6289	0.6301	0.6253		0.613	0.6193	0.601			0.6183	0.6228	0.6233
139.25	0.6283	0.6284	0.6243		0.611	0.6168	0.6032			0.6171	0.6221	0.6242
139.5	0.6277	0.6292	0.6235		0.6134	0.6181	0.6024			0.6173	0.6218	0.6254
139.75	0.6257	0.6278	0.6212		0.6114	0.6162	0.6002			0.6149	0.6225	0.6254
140	0.6265	0.6243	0.6203		0.6123	0.617	0.5997			0.6146	0.6208	0.6239
140.25	0.625	0.6268	0.6213		0.6106	0.6155	0.6021			0.6148	0.6196	0.6228
140.5	0.627	0.6245	0.6207		0.6101	0.6139	0.5986			0.6191	0.6192	0.622
140.75	0.6236	0.6237	0.6213		0.6099	0.6157	0.6004			0.6163	0.619	0.6208
141	0.6264	0.6243	0.6196		0.6076	0.6125	0.6003			0.6146	0.6207	0.6217
141.25	0.6234	0.6238	0.6182		0.6065	0.6122	0.6012			0.616	0.6172	0.6219
141.5	0.6223	0.6211	0.6182		0.6066	0.6149	0.5994			0.6126	0.6204	0.6213
141.75	0.624	0.62	0.6168		0.6063	0.6112	0.5997			0.6157	0.618	0.6209
142	0.6235	0.6226	0.6149		0.6085	0.6118	0.5995			0.6154	0.6183	0.6192
142.25	0.6186	0.6186	0.6176		0.6065	0.6109	0.5984			0.6124	0.6146	0.6206
142.5	0.6215	0.6205	0.618		0.605	0.6109	0.5985			0.6155	0.6177	0.6186
142.75	0.6204	0.6194	0.6183		0.6034	0.6095	0.5967			0.6139	0.6162	0.6207
143	0.6226	0.6201	0.6182		0.604	0.6111	0.5987			0.6131	0.6153	0.6196
143.25	0.6194	0.6177	0.6161		0.6031	0.6099	0.5964			0.6129	0.6169	0.6196
143.5	0.6207	0.6184	0.6169		0.6032	0.6087	0.5988			0.6137	0.6156	0.618
143.75	0.6202	0.6181	0.6145		0.604	0.6101	0.5973			0.6133	0.6163	0.6201
144	0.6189	0.6179	0.6145		0.6043	0.6083	0.5972			0.612	0.6149	0.6188
144.25	0.6187	0.616	0.6141		0.6038	0.6082	0.5968			0.6112	0.6153	0.6174
144.5	0.6194	0.616	0.615		0.6009	0.6092	0.5976			0.6115	0.6139	0.6189
144.75	0.6209	0.6188	0.6155		0.6029	0.6061	0.598			0.6095	0.6137	0.6186
145	0.6198	0.615	0.6135		0.5989	0.608	0.5944			0.611	0.6147	0.6183
145.25	0.6192	0.6187	0.6129		0.6002	0.6065	0.5951			0.6123	0.614	0.6147
145.5	0.6187	0.6152	0.6132		0.6015	0.6071	0.5958			0.6095	0.6152	0.6176
145.75	0.6169	0.6138	0.6133		0.602	0.6061	0.5949			0.612	0.612	0.6173
146	0.6183	0.6145	0.6131		0.6	0.6039	0.5958			0.6092	0.6134	0.6159
146.25	0.6171	0.6141	0.6132		0.6001	0.6049	0.5956			0.611	0.6128	0.6175
146.5	0.6167	0.6154	0.6131		0.5994	0.6046	0.5956			0.6084	0.6117	0.6158
146.75	0.6166	0.6168	0.6147		0.5994	0.6064	0.5956			0.6083	0.612	0.6163
147	0.6174	0.6134	0.6126		0.5997	0.6045	0.5945			0.6098	0.6119	0.6162
147.25	0.6169	0.6142	0.6136		0.598	0.6009	0.5953			0.6082	0.6119	0.6155
147.5	0.6146	0.6143	0.6124		0.597	0.6014	0.595			0.6091	0.6113	0.6172
147.75	0.6183	0.6142	0.6127		0.5976	0.6012	0.5935			0.6085	0.6124	0.6166
148	0.6157	0.6135	0.612		0.5984	0.6013	0.5965			0.6074	0.6117	0.6169
148.25	0.6152	0.614	0.6124		0.594	0.6001	0.5937			0.6078	0.6109	0.616
148.5	0.6184	0.6149	0.6106		0.5979	0.6017	0.5952			0.6064	0.6112	0.6145
148.75	0.6147	0.6143	0.6113		0.5966	0.6013	0.5931			0.6084	0.6121	0.6144
149	0.6161	0.6117	0.6098		0.5969	0.6024	0.5944			0.608	0.6099	0.6165
149.25	0.6146	0.6113	0.6102		0.5963	0.6018	0.5945			0.6077	0.61	0.6173
149.5	0.6142	0.6123	0.6109		0.5964	0.602	0.5923			0.6065	0.6095	0.6169
149.75	0.6138	0.6101	0.6106		0.5976	0.6003	0.5931			0.6058	0.6097	0.6134
150	0.6148	0.6101	0.6122		0.5927	0.6017	0.5926			0.608	0.6093	0.6144
160	0.6468	0.6396	0.6379		0.6208	0.6276	0.6012			0.6246	0.6258	0.629
160.25	0.6393	0.6401	0.6359		0.6202	0.6248	0.6053			0.6258	0.629	0.6294
160.5	0.6425	0.6382	0.6343		0.6173	0.6267	0.6057			0.6226	0.6266	0.6292
160.75	0.6378	0.6367	0.641		0.6219	0.6236	0.6063			0.6221	0.6273	0.6297
161	0.6369	0.6367	0.6383		0.6173	0.6248	0.605			0.6235	0.6257	0.6302
161.25	0.6357	0.635	0.6344		0.6165	0.6215	0.6048			0.6233	0.6269	0.6297
161.5	0.6348	0.6332	0.6326		0.6171	0.6214	0.6057			0.6224	0.6279	0.627
161.75	0.6341	0.6337	0.6334		0.6159	0.6226	0.608			0.62	0.6231	0.6295
162	0.6326	0.6348	0.6326		0.6146	0.6217	0.6014			0.6216	0.6263	0.6292
162.25	0.6347	0.6319	0.6308		0.6125	0.6213	0.6047			0.6217	0.6246	0.628
162.5	0.6313	0.6317	0.6289		0.6137	0.6179	0.6043			0.6184	0.6251	0.6254
162.75	0.6334	0.632	0.6283		0.6129	0.619	0.6041			0.6184	0.624	0.6264
163	0.6296	0.6287	0.6257		0.6105	0.6187	0.6042			0.618	0.6227	0.6253
163.25	0.6285	0.6289	0.6254		0.6117	0.6177	0.6043			0.6179	0.6235	0.6261
163.5	0.6281	0.6268	0.6238		0.6108	0.6143	0.6026			0.6183	0.6225	0.6267
163.75	0.6283	0.6282	0.6256		0.6102	0.6176	0.6013			0.6177	0.6206	0.6257
164	0.6254	0.6266	0.6246		0.6083	0.6163	0.6041			0.6183	0.622	0.6256
164.25	0.6276	0.6246	0.6243		0.6105	0.6169	0.6038			0.6189	0.6199	0.6217
164.5	0.6264	0.6243	0.6225		0.6068	0.6143	0.6021			0.6166	0.6206	0.6226
164.75	0.626	0.6219	0.6227		0.6057	0.6129	0.6003			0.614	0.6191	0.623
165	0.6258	0.6243	0.622		0.6071	0.6144	0.6017			0.618	0.6213	0.6246
165.25	0.6252	0.6234	0.6195		0.6067	0.6126	0.5999			0.6152	0.6214	0.6221
165.5	0.6245	0.6235	0.6182		0.6039	0.613	0.5999			0.6141	0.6194	0.6231
165.75	0.6266	0.622	0.6192		0.6045	0.6115	0.5999			0.6172	0.6214	0.6233
166	0.6228	0.6212	0.6199		0.6056	0.6098	0.6005			0.6169	0.618	0.623
166.25	0.622	0.6229	0.6203		0.6052	0.6069	0.6001			0.6165	0.6173	0.6212
166.5	0.6228	0.6201	0.6185		0.6019	0.6085	0.5987			0.6128	0.6189	0.6224
166.75	0.6217	0.6199	0.6186		0.6035	0.6086	0.6009			0.6147	0.6191	0.6213
167	0.6208	0.6213	0.6162		0.6038	0.6079	0.5989			0.6145	0.6177	0.6211
167.25	0.6201	0.6189	0.6163		0.6023	0.6106	0.5995			0.613	0.618	0.6203
167.5	0.6225	0.6207	0.6183		0.6028	0.6092	0.5979			0.615	0.6172	0.6205
167.75	0.6205	0.6219	0.6175		0.6015	0.6079	0.5993			0.6133	0.6177	0.6212
168	0.6206	0.6165	0.6162		0.6032	0.6077	0.5997			0.6124	0.6177	0.621
168.25	0.6209	0.6203	0.6164		0.6017	0.6097	0.5996			0.6143	0.6163	0.6191
168.5	0.6209	0.6195	0.6161		0.6008	0.6076	0.6006			0.6134	0.6162	0.6206
168.75	0.6228	0.6195	0.6151		0.6013	0.606	0.5968			0.614	0.6172	0.6193
169	0.6191	0.6161	0.6217		0.5993	0.6056	0.5954			0.612	0.6179	0.6209
169.25	0.6221	0.618	0.6143		0.5988	0.6071	0.5972			0.6108	0.6171	0.6197
169.5	0.6182	0.6175	0.6145		0.5974	0.6068	0.5981			0.6109	0.6159	0.6184
169.75	0.6194	0.6185	0.615		0.598	0.6036	0.5986			0.6145	0.618	0.6202
170	0.6195	0.6172	0.6137		0.6	0.6048	0.5964			0.6111	0.6152	0.6154
170.25	0.6179	0.6159	0.6141		0.5981	0.6061	0.5966			0.6118	0.6158	0.6181
170.5	0.6195	0.617	0.6157		0.598	0.6041	0.6107			0.611	0.6162	0.6173
170.75	0.6199	0.6149	0.6156		0.5989	0.6061	0.5971			0.61	0.6141	0.6189
171	0.6187	0.6145	0.6138		0.5972	0.6048	0.5978			0.6094	0.6148	0.6168
171.25	0.6177	0.6159	0.6138		0.5979	0.6036	0.5974			0.613	0.6178	0.6166
171.5	0.6179	0.6151	0.6139		0.5967	0.6039	0.5979			0.6108	0.6153	0.6172
171.75	0.6177	0.6141	0.6107		0.5982	0.6053	0.597			0.6099	0.6136	0.6159
172	0.6193	0.6142	0.6131		0.5991	0.6035	0.6124			0.6113	0.6139	0.6176
172.25	0.6167	0.6147	0.6151		0.6	0.6022	0.5965			0.6086	0.613	0.6164
172.5	0.6167	0.6135	0.6145		0.5976	0.6042	0.5976			0.6113	0.6125	0.6166
172.75	0.6177	0.613	0.6119		0.5984	0.602	0.6034			0.6098	0.612	0.6179
173	0.6182	0.6151	0.615		0.5974	0.6024	0.5979			0.6093	0.6133	0.6163
173.25	0.6178	0.6134	0.6149		0.5979	0.604	0.5947			0.61	0.6124	0.6187
173.5	0.6158	0.6128	0.613		0.5996	0.6027	0.595			0.6109	0.6131	0.618
173.75	0.6158	0.6128	0.6118		0.5969	0.6009	0.597			0.6102	0.6117	0.6167
174	0.6179	0.6143	0.6119		0.596	0.6027	0.5936			0.6095	0.6134	0.6166
174.25	0.6165	0.6125	0.6139		0.5962	0.6018	0.5947			0.6082	0.612	0.6165
174.5	0.617	0.6158	0.6116		0.5968	0.6031	0.5945			0.6091	0.6107	0.6173
174.75	0.6164	0.6125	0.6144		0.5963	0.601	0.5947			0.6085	0.6117	0.6181
175	0.6176	0.613	0.6097		0.5993	0.6008	0.595			0.6074	0.6103	0.6162
185	0.6517	0.6487	0.6447		0.6301	0.6341	0.6127			0.6338	0.6344	0.6333
185.25	0.6484	0.6455	0.6445		0.6277	0.6329	0.6138			0.6333	0.6348	0.6369
185.5	0.6483	0.648	0.644		0.6263	0.6332	0.6138			0.6333	0.6362	0.6367
185.75	0.6456	0.6477	0.6429		0.6275	0.6312	0.6145			0.6328	0.6338	0.6356
186	0.6466	0.6459	0.6425		0.626	0.6315	0.6158			0.6299	0.6325	0.6367
186.25	0.6469	0.6462	0.6416		0.622	0.6309	0.6145			0.6323	0.6342	0.6342
186.5	0.6443	0.6419	0.6408		0.6227	0.6313	0.6104			0.6289	0.6341	0.6328
186.75	0.6427	0.6428	0.6381		0.6232	0.628	0.6122			0.6291	0.6331	0.6316
187	0.6413	0.6401	0.6359		0.6201	0.628	0.6095			0.6283	0.6315	0.6317
187.25	0.6414	0.6437	0.6388		0.6183	0.6249	0.6122			0.6284	0.6308	0.6329
187.5	0.6399	0.641	0.6362		0.6178	0.6224	0.6098			0.625	0.6313	0.6304
187.75	0.6395	0.6387	0.633		0.6164	0.6239	0.6104			0.6264	0.6312	0.6326
188	0.6374	0.6387	0.6315		0.6165	0.6239	0.6118			0.6235	0.6304	0.6298
188.25	0.6363	0.6354	0.6301		0.6148	0.6258	0.6075			0.6243	0.6296	0.6299
188.5	0.6349	0.6351	0.6298		0.6156	0.6245	0.6085			0.6249	0.6275	0.629
188.75	0.634	0.6345	0.6278		0.617	0.6239	0.6076			0.6251	0.6299	0.6276
189	0.6347	0.6327	0.6274		0.6131	0.6218	0.6083			0.6214	0.6277	0.6276
189.25	0.633	0.633	0.6268		0.612	0.6216	0.6064			0.6228	0.6281	0.6326
189.5	0.6314	0.6303	0.6272		0.612	0.6208	0.6081			0.621	0.6279	0.627
189.75	0.6314	0.6295	0.6253		0.6091	0.6198	0.6063			0.6211	0.6287	0.6269
190	0.6308	0.6294	0.6261		0.6123	0.6181	0.6067			0.6216	0.6278	0.6273
190.25	0.6306	0.6279	0.6236		0.6093	0.6192	0.6068			0.6218	0.6258	0.629
190.5	0.6306	0.6276	0.6227		0.6094	0.6184	0.609			0.6191	0.6284	0.6269
190.75	0.6273	0.6267	0.6237		0.6108	0.6163	0.6051			0.6249	0.6287	0.6259
191	0.6287	0.6277	0.624		0.6093	0.6165	0.6058			0.6186	0.6255	0.6236
191.25	0.6289	0.6258	0.6211		0.6087	0.6147	0.6062			0.6189	0.6244	0.6256
191.5	0.6287	0.6251	0.6215		0.609	0.6173	0.604			0.6192	0.6261	0.6261
191.75	0.6273	0.6267	0.6212		0.608	0.6162	0.6028			0.6187	0.6243	0.6252
192	0.6285	0.6246	0.6202		0.605	0.6141	0.6038			0.6186	0.6231	0.6271
192.25	0.6265	0.6265	0.6203		0.6067	0.6134	0.6036			0.6183	0.6245	0.6258
192.5	0.6286	0.6245	0.62		0.6068	0.6136	0.6033			0.6198	0.6232	0.6247
192.75	0.6271	0.6233	0.6212		0.605	0.6134	0.6013			0.62	0.6241	0.6233
193	0.6263	0.626	0.6192		0.6059	0.6116	0.6038			0.6168	0.6223	0.6239
193.25	0.6263	0.624	0.6192		0.606	0.6123	0.6031			0.6162	0.6231	0.6239
193.5	0.6252	0.6232	0.619		0.6065	0.6109	0.6028			0.616	0.6222	0.6244
193.75	0.6246	0.6219	0.617		0.6022	0.6127	0.6021			0.6179	0.6194	0.6223
194	0.6249	0.6218	0.6172		0.6044	0.6098	0.6015			0.6164	0.6213	0.6241
194.25	0.6258	0.6227	0.6187		0.6033	0.6097	0.6015			0.6179	0.6209	0.6205
194.5	0.6244	0.6195	0.6179		0.6029	0.6084	0.6022			0.6163	0.6216	0.6214
194.75	0.6238	0.6221	0.6174		0.6018	0.6094	0.5997			0.6169	0.6209	0.6252
195	0.6249	0.6208	0.6163		0.6052	0.6099	0.6009			0.6155	0.6219	0.623
195.25	0.624	0.6221	0.6186		0.6027	0.6091	0.5991			0.6152	0.6185	0.6226
195.5	0.6247	0.62	0.6173		0.6033	0.6068	0.6011			0.6152	0.6178	0.6238
195.75	0.6225	0.6203	0.6169		0.6047	0.6088	0.6011			0.6167	0.6195	0.6183
196	0.6227	0.6217	0.6149		0.6019	0.611	0.6008			0.6144	0.6188	0.6205
196.25	0.6232	0.6196	0.6152		0.602	0.6075	0.6007			0.6129	0.6202	0.619
196.5	0.6214	0.6197	0.6154		0.5997	0.6072	0.5985			0.6147	0.6198	0.6198
196.75	0.6203	0.6206	0.6137		0.6021	0.6082	0.6014			0.6136	0.6201	0.6208
197	0.6201	0.6171	0.6194		0.5997	0.6084	0.5992			0.616	0.6195	0.6198
197.25	0.6206	0.6182	0.6145		0.6034	0.608	0.6002			0.6133	0.6186	0.62
197.5	0.6214	0.6203	0.6155		0.6014	0.6095	0.5991			0.614	0.6192	0.6206
197.75	0.6215	0.6197	0.6142		0.6002	0.6104	0.5991			0.6131	0.6198	0.6197
198	0.6227	0.6177	0.6143		0.601	0.6094	0.6009			0.6124	0.6171	0.6193
198.25	0.6212	0.6169	0.6137		0.6015	0.6054	0.6			0.6115	0.6173	0.6191
198.5	0.6212	0.6194	0.6173		0.5998	0.607	0.5991			0.6104	0.6165	0.618
198.75	0.6215	0.6178	0.6171		0.6	0.6061	0.5976			0.6107	0.6198	0.6199
199	0.6203	0.618	0.6144		0.5988	0.6079	0.5985			0.6132	0.617	0.6196
199.25	0.6208	0.6184	0.6147		0.5994	0.6048	0.598			0.6115	0.6174	0.6168
199.5	0.6208	0.6186	0.6154		0.5993	0.606	0.5969			0.6145	0.6181	0.6199
199.75	0.6204	0.6178	0.6125		0.5998	0.6038	0.5967			0.6101	0.6148	0.616
200	0.6205	0.6182	0.6107		0.5981	0.6046	0.5984			0.6134	0.617	0.6175
