# Supplementary material for: Photoswitchable gating of non-equilibrium enzymatic feedback in chemically communicating polymersome nanoreactors
Source: Nat Chem. 2022 Nov 7;15(1):110–8. doi: 10.1038/s41557-022-01062-4 (PMC9836937; doi:10.1038/s41557-022-01062-4)
Supplement: Source Data Extended Data Fig. 10 — Absorbance data, statistical source data. [file 41557_2022_1062_MOESM14_ESM.xlsx]

## Sheet: Sheet1
	0 mM ammonium acetate					10 mM ammonium acetate					50 mM ammonium acetate
Time (min)	A1	B1	C1			A4	B4	C4			A5	B5	C5
0	0.547	0.5928	0.5728			0.737	0.7479	0.7517			0.8047	0.8452	0.8056
10	1.661	1.7332	1.3966			1.7749	1.6696	1.6799			1.2753	1.2087	1.2411
10.25	1.5606	1.6232	1.3137			1.7409	1.6159	1.6331			1.2638	1.1902	1.2265
10.5	1.5214	1.5859	1.2823			1.723	1.6039	1.6059			1.2612	1.1913	1.2257
10.75	1.4893	1.5534	1.257			1.7059	1.5888	1.5888			1.2569	1.185	1.2185
11	1.4609	1.526	1.2325			1.698	1.5744	1.5814			1.256	1.1804	1.2149
11.25	1.4368	1.4941	1.2089			1.681	1.5608	1.5637			1.2527	1.1758	1.2076
11.5	1.4131	1.4733	1.1899			1.6742	1.5529	1.556			1.2463	1.1718	1.2045
11.75	1.3912	1.4502	1.1697			1.6628	1.5421	1.5465			1.2411	1.1669	1.1985
12	1.376	1.4301	1.1586			1.6534	1.5355	1.5371			1.2375	1.1657	1.1953
12.25	1.3541	1.41	1.1326			1.6429	1.5223	1.5283			1.2336	1.1577	1.1906
12.5	1.3366	1.3887	1.1239			1.6344	1.5174	1.5176			1.2297	1.1571	1.186
12.75	1.3189	1.3738	1.1082			1.6276	1.51	1.5124			1.2244	1.1512	1.1831
13	1.3037	1.3554	1.0941			1.618	1.4973	1.4999			1.2229	1.1506	1.1782
13.25	1.2875	1.3404	1.0805			1.6072	1.4943	1.4934			1.2204	1.1459	1.1726
13.5	1.2714	1.3237	1.0733			1.6031	1.4842	1.4868			1.2132	1.1413	1.1729
13.75	1.2597	1.312	1.0597			1.5935	1.4789	1.478			1.2094	1.1375	1.1669
14	1.2445	1.2942	1.049			1.5852	1.4714	1.4734			1.2081	1.134	1.1659
14.25	1.2329	1.2796	1.038			1.575	1.4656	1.4604			1.2026	1.1315	1.1579
14.5	1.2158	1.2692	1.0277			1.5661	1.4542	1.446			1.1985	1.1253	1.1557
14.75	1.2043	1.2562	1.0221			1.5637	1.4542	1.4544			1.1948	1.1229	1.1537
15	1.1946	1.2418	1.0113			1.5509	1.4457	1.4361			1.1917	1.1173	1.1491
15.25	1.1823	1.2327	1.0047			1.5473	1.4374	1.4275			1.1881	1.1143	1.1437
15.5	1.1687	1.2213	0.9935			1.5353	1.4295	1.42			1.1838	1.1106	1.1394
15.75	1.1609	1.2085	0.9877			1.5309	1.4234	1.4183			1.1814	1.1117	1.1376
16	1.1482	1.199	0.9783			1.5192	1.4153	1.4044			1.1773	1.1052	1.1308
16.25	1.1403	1.187	0.9717			1.5183	1.4109	1.4123			1.1743	1.1035	1.129
16.5	1.1273	1.1777	0.9646			1.503	1.4019	1.3911			1.1721	1.0981	1.1248
16.75	1.1165	1.1677	0.9558			1.4984	1.3965	1.3892			1.165	1.0944	1.1213
17	1.1093	1.1585	0.9525			1.4903	1.3954	1.3854			1.1649	1.0889	1.1175
17.25	1.1012	1.1469	0.9458			1.4879	1.3892	1.3854			1.1598	1.0867	1.1128
17.5	1.0898	1.141	0.9376			1.4733	1.3795	1.3636			1.1538	1.083	1.1091
17.75	1.0823	1.1306	0.9354			1.4672	1.3747	1.3655			1.1515	1.0801	1.1066
18	1.0765	1.1207	0.929			1.4601	1.3692	1.3567			1.1491	1.0758	1.1006
18.25	1.069	1.1113	0.924			1.4543	1.3606	1.3453			1.1449	1.0747	1.0965
18.5	1.0588	1.1033	0.9192			1.4438	1.3546	1.3377			1.1412	1.0687	1.0942
18.75	1.0531	1.0949	0.9123			1.4376	1.3459	1.3334			1.136	1.0673	1.0905
19	1.047	1.0894	0.9082			1.43	1.341	1.317			1.1326	1.063	1.0858
19.25	1.0384	1.0782	0.9051			1.4234	1.3349	1.3181			1.1279	1.0569	1.0823
19.5	1.0297	1.0709	0.901			1.4154	1.3309	1.3171			1.1269	1.0568	1.077
19.75	1.024	1.0638	0.8953			1.4088	1.3238	1.3087			1.1211	1.053	1.0744
20	1.0179	1.0553	0.8923			1.3996	1.3179	1.3011			1.1174	1.047	1.0706
20.25	1.0087	1.0489	0.8857			1.3909	1.3105	1.2966			1.1125	1.0443	1.0651
20.5	1.0043	1.0435	0.8837			1.3872	1.3066	1.2881			1.1086	1.0397	1.0624
20.75	0.9969	1.0349	0.8782			1.3779	1.297	1.2828			1.1049	1.0376	1.0591
21	0.9927	1.028	0.8726			1.3723	1.2958	1.2802			1.1016	1.0334	1.0537
21.25	0.9851	1.0174	0.8686			1.3625	1.2884	1.2755			1.0983	1.0307	1.0515
21.5	0.9816	1.013	0.8666			1.3568	1.2828	1.2663			1.0957	1.0259	1.0468
21.75	0.975	1.006	0.8609			1.3439	1.2736	1.249			1.0922	1.0248	1.0457
22	0.9681	0.9992	0.8565			1.343	1.2686	1.2509			1.0852	1.0177	1.0408
22.25	0.9594	0.9921	0.8533			1.3314	1.2614	1.2351			1.082	1.0165	1.0363
22.5	0.9574	0.9881	0.8511			1.3261	1.2573	1.2426			1.078	1.0113	1.0336
22.75	0.9487	0.983	0.8463			1.3167	1.2495	1.2237			1.0723	1.011	1.0304
23	0.944	0.9768	0.8433			1.3124	1.2471	1.226			1.0711	1.0089	1.0244
23.25	0.9381	0.9703	0.8388			1.3045	1.243	1.2162			1.0675	1.0024	1.0197
23.5	0.9347	0.9655	0.8371			1.2961	1.233	1.2047			1.0635	1.0007	1.0183
23.75	0.9266	0.9585	0.8327			1.2879	1.2242	1.2023			1.0596	0.9948	1.0147
24	0.9246	0.9518	0.8287			1.2819	1.2178	1.1884			1.0541	0.9925	1.0121
24.25	0.918	0.946	0.8238			1.2726	1.2151	1.1924			1.0521	0.9884	1.0063
24.5	0.9137	0.9412	0.8272			1.2658	1.2064	1.1779			1.0486	0.9864	1.0047
24.75	0.9083	0.9371	0.8199			1.2615	1.2028	1.1771			1.0436	0.9825	0.9986
25	0.9017	0.9326	0.8163			1.2528	1.197	1.1738			1.0419	0.9799	0.9964
35	1.0195	1.0492	0.942			1.2726	1.2551	1.221			1.0145	0.9836	0.9898
35.25	0.9675	1.0103	0.9073			1.2406	1.2178	1.1853			1.0069	0.976	0.9786
35.5	0.9535	0.9885	0.8934			1.2287	1.209	1.174			1.005	0.9718	0.9753
35.75	0.9394	0.9736	0.8829			1.2166	1.1967	1.1591			1.0003	0.9706	0.9705
36	0.9289	0.964	0.8692			1.2048	1.1862	1.1492			0.9929	0.9623	0.9662
36.25	0.9175	0.9496	0.8607			1.1963	1.1728	1.1367			0.9892	0.9604	0.9614
36.5	0.9061	0.9384	0.853			1.185	1.1666	1.1265			0.9845	0.9517	0.9572
36.75	0.8992	0.9277	0.8417			1.1755	1.1545	1.1185			0.9797	0.9465	0.9535
37	0.8885	0.9158	0.8344			1.1646	1.1464	1.1088			0.9741	0.943	0.947
37.25	0.8803	0.9107	0.8282			1.1525	1.1365	1.0979			0.9689	0.9376	0.9438
37.5	0.8714	0.9003	0.8211			1.1469	1.1297	1.0909			0.9628	0.9352	0.9377
37.75	0.8675	0.8926	0.8149			1.1311	1.1188	1.0774			0.9604	0.931	0.9326
38	0.8591	0.8853	0.8093			1.1266	1.1152	1.0742			0.9561	0.9262	0.9286
38.25	0.8513	0.8798	0.8048			1.116	1.1057	1.0634			0.9501	0.9208	0.9237
38.5	0.8457	0.8722	0.7984			1.1127	1.1011	1.0559			0.9448	0.9163	0.9218
38.75	0.8408	0.8661	0.7933			1.1005	1.0914	1.0489			0.9434	0.9138	0.917
39	0.8347	0.857	0.7878			1.0934	1.0842	1.0414			0.9364	0.9077	0.9144
39.25	0.8291	0.8518	0.7825			1.0874	1.0757	1.0329			0.9324	0.9045	0.9062
39.5	0.8243	0.8473	0.7809			1.0767	1.0686	1.0282			0.9315	0.9009	0.9029
39.75	0.8183	0.8447	0.7774			1.0709	1.0609	1.0202			0.9244	0.8958	0.8992
40	0.8133	0.8396	0.7708			1.0618	1.0517	1.0131			0.92	0.8902	0.8962
40.25	0.8097	0.8323	0.7698			1.0569	1.047	1.007			0.9176	0.887	0.8916
40.5	0.8059	0.8272	0.7646			1.0504	1.0408	1.001			0.9116	0.8842	0.89
40.75	0.8009	0.8236	0.7617			1.0423	1.033	0.997			0.9058	0.8829	0.8824
41	0.7973	0.8221	0.7574			1.0348	1.027	0.9885			0.9024	0.8768	0.88
41.25	0.7905	0.8137	0.754			1.0287	1.0234	0.9827			0.8985	0.8746	0.8761
41.5	0.7905	0.8099	0.7505			1.0209	1.0163	0.9751			0.8952	0.8692	0.8726
41.75	0.7867	0.805	0.7487			1.0178	1.0107	0.9691			0.8906	0.8683	0.8674
42	0.7822	0.8013	0.7451			1.0068	1.0022	0.9667			0.8878	0.8631	0.8662
42.25	0.7797	0.7981	0.7418			1	0.9956	0.9594			0.8868	0.8597	0.8612
42.5	0.7753	0.7948	0.7394			1.0001	0.9922	0.9543			0.8817	0.857	0.8564
42.75	0.7735	0.7883	0.7375			0.9899	0.9826	0.9484			0.8758	0.8512	0.8565
43	0.7696	0.7888	0.7341			0.9866	0.9791	0.943			0.8727	0.8476	0.8506
43.25	0.7663	0.7853	0.7315			0.9814	0.9764	0.9388			0.869	0.8442	0.8478
43.5	0.7632	0.7792	0.7297			0.9766	0.9681	0.9345			0.8665	0.8414	0.8426
43.75	0.7607	0.7756	0.7256			0.9688	0.9652	0.9287			0.8627	0.8382	0.8413
44	0.7572	0.7727	0.7256			0.9651	0.9577	0.9225			0.8619	0.8358	0.8363
44.25	0.7565	0.7711	0.7209			0.9575	0.9527	0.9192			0.8567	0.8321	0.8353
44.5	0.7522	0.7675	0.7221			0.9523	0.9459	0.9141			0.8532	0.8299	0.8304
44.75	0.7468	0.7647	0.7197			0.9477	0.9441	0.9102			0.8516	0.8261	0.8268
45	0.7464	0.7608	0.7199			0.9433	0.9346	0.9083			0.8464	0.8241	0.8238
45.25	0.746	0.7578	0.7141			0.9421	0.933	0.9021			0.8445	0.8211	0.8243
45.5	0.7428	0.7566	0.7129			0.9333	0.9262	0.898			0.8388	0.8169	0.8194
45.75	0.7402	0.7535	0.7097			0.9301	0.9248	0.8943			0.8362	0.814	0.816
46	0.7381	0.7501	0.7089			0.9223	0.9186	0.8909			0.8331	0.8101	0.8119
46.25	0.7346	0.7474	0.7058			0.9222	0.9149	0.8853			0.83	0.81	0.813
46.5	0.7347	0.7465	0.7055			0.9152	0.9097	0.8823			0.8293	0.805	0.8081
46.75	0.7321	0.7415	0.705			0.9106	0.9053	0.8769			0.8241	0.8045	0.8075
47	0.7291	0.7423	0.7015			0.9071	0.9	0.8745			0.8212	0.8017	0.8021
47.25	0.7265	0.7365	0.7014			0.9018	0.8952	0.8746			0.8183	0.7988	0.8001
47.5	0.7255	0.735	0.6973			0.8994	0.8932	0.8646			0.8155	0.7947	0.796
47.75	0.7231	0.7345	0.698			0.8948	0.8918	0.8629			0.8128	0.7928	0.7946
48	0.7197	0.7302	0.6943			0.89	0.8848	0.8583			0.8106	0.7914	0.792
48.25	0.7201	0.7289	0.6919			0.8845	0.8825	0.855			0.8067	0.7876	0.7929
48.5	0.7157	0.7288	0.6923			0.8858	0.8783	0.8508			0.8051	0.7848	0.7884
48.75	0.7166	0.7262	0.6911			0.881	0.8738	0.8486			0.8033	0.7832	0.7855
49	0.7138	0.7225	0.6896			0.8753	0.8709	0.8447			0.8023	0.7802	0.7832
49.25	0.7128	0.7212	0.6889			0.8704	0.8652	0.8421			0.7973	0.779	0.7812
49.5	0.7092	0.72	0.6857			0.8694	0.8617	0.8392			0.7957	0.7758	0.7792
49.75	0.7106	0.7166	0.6853			0.8652	0.8593	0.8367			0.793	0.773	0.7765
50	0.7061	0.7151	0.6812			0.8631	0.8533	0.834			0.7909	0.7704	0.7748
60	0.7706	0.786	0.7365			0.8983	0.9032	0.8809			0.7743	0.7659	0.7676
60.25	0.7488	0.7621	0.7254			0.8846	0.8813	0.8617			0.774	0.7668	0.7673
60.5	0.7447	0.7564	0.7238			0.8767	0.8757	0.8548			0.7722	0.7652	0.7677
60.75	0.7371	0.7529	0.7187			0.8691	0.8683	0.8471			0.7703	0.762	0.762
61	0.7326	0.7454	0.7158			0.8658	0.8647	0.8414			0.7668	0.7595	0.7615
61.25	0.7317	0.7402	0.7119			0.863	0.8611	0.8363			0.7658	0.7582	0.7588
61.5	0.7257	0.7385	0.7105			0.8549	0.8557	0.8323			0.7617	0.7539	0.7562
61.75	0.7232	0.7349	0.7059			0.8497	0.8506	0.8278			0.7563	0.751	0.7532
62	0.7217	0.7319	0.7033			0.8463	0.846	0.8264			0.7559	0.7512	0.7535
62.25	0.716	0.7295	0.7016			0.8428	0.8417	0.8193			0.7524	0.7483	0.7511
62.5	0.7133	0.7214	0.7001			0.8378	0.8386	0.8167			0.7501	0.7464	0.7466
62.75	0.7116	0.7223	0.6959			0.8321	0.835	0.8132			0.7461	0.7429	0.7453
63	0.7085	0.7214	0.6936			0.831	0.8314	0.8088			0.7459	0.7408	0.741
63.25	0.705	0.7172	0.6895			0.8256	0.8282	0.8045			0.7422	0.7388	0.7409
63.5	0.7015	0.7116	0.6903			0.8233	0.8267	0.8021			0.7408	0.737	0.7375
63.75	0.7001	0.7105	0.6893			0.82	0.8203	0.7986			0.7412	0.7327	0.7369
64	0.697	0.7053	0.6856			0.8142	0.8165	0.7963			0.7375	0.733	0.7337
64.25	0.6957	0.7049	0.686			0.8107	0.8164	0.7934			0.7349	0.7319	0.7319
64.5	0.6941	0.7042	0.6817			0.8102	0.809	0.7896			0.7336	0.7281	0.7316
64.75	0.6916	0.7011	0.6807			0.805	0.8063	0.7871			0.7311	0.7266	0.7284
65	0.6906	0.6986	0.6785			0.8039	0.8032	0.7848			0.7291	0.7247	0.7267
65.25	0.6892	0.6966	0.6775			0.7993	0.7983	0.7824			0.726	0.7219	0.7272
65.5	0.6873	0.6966	0.6749			0.7951	0.7968	0.7772			0.7263	0.7223	0.7239
65.75	0.6839	0.6934	0.6729			0.7931	0.7948	0.7746			0.7246	0.7219	0.721
66	0.682	0.6915	0.6722			0.7916	0.7916	0.7711			0.724	0.7164	0.7207
66.25	0.6843	0.6891	0.671			0.79	0.7865	0.7699			0.7212	0.7161	0.7189
66.5	0.6796	0.6879	0.671			0.784	0.7883	0.7688			0.7194	0.7133	0.7172
66.75	0.6812	0.6873	0.6682			0.7828	0.7829	0.7646			0.7162	0.7128	0.7146
67	0.6773	0.6865	0.6648			0.7799	0.7808	0.7633			0.7159	0.7097	0.7114
67.25	0.6758	0.6831	0.6644			0.7787	0.7774	0.7611			0.7123	0.7106	0.7103
67.5	0.6752	0.6811	0.6649			0.7738	0.7754	0.7612			0.7108	0.7086	0.7119
67.75	0.672	0.6783	0.6628			0.7739	0.7716	0.7564			0.7099	0.7071	0.7085
68	0.6705	0.6792	0.6633			0.771	0.7714	0.755			0.7099	0.7046	0.7067
68.25	0.669	0.6764	0.66			0.7686	0.7708	0.7536			0.7089	0.7023	0.7042
68.5	0.6689	0.6744	0.6643			0.7677	0.7648	0.75			0.704	0.7	0.705
68.75	0.6652	0.6734	0.6581			0.7633	0.7648	0.7517			0.7031	0.7008	0.7034
69	0.668	0.6719	0.655			0.7626	0.762	0.7436			0.7047	0.6993	0.7029
69.25	0.6654	0.6711	0.6585			0.759	0.7606	0.7448			0.7012	0.696	0.7009
69.5	0.6659	0.6694	0.6559			0.7565	0.7576	0.7437			0.702	0.6981	0.6987
69.75	0.662	0.6704	0.658			0.7545	0.7556	0.7407			0.6994	0.697	0.6971
70	0.6612	0.6665	0.6536			0.7538	0.7525	0.7382			0.697	0.6943	0.6969
70.25	0.6631	0.6655	0.6524			0.7523	0.7526	0.7359			0.6963	0.6943	0.6935
70.5	0.6599	0.6637	0.651			0.7477	0.7505	0.7375			0.6979	0.6893	0.6947
70.75	0.6592	0.6648	0.6501			0.7476	0.7481	0.7339			0.6937	0.6909	0.6931
71	0.6585	0.6599	0.6478			0.7479	0.7461	0.7315			0.6923	0.6893	0.6921
71.25	0.6571	0.66	0.6488			0.7433	0.7433	0.7306			0.6926	0.6898	0.6883
71.5	0.6563	0.6597	0.6486			0.7425	0.7419	0.7282			0.6893	0.6863	0.6928
71.75	0.6544	0.6595	0.6472			0.7402	0.7386	0.7275			0.6892	0.6853	0.688
72	0.6559	0.6577	0.645			0.7381	0.7393	0.7247			0.6903	0.6848	0.69
72.25	0.6543	0.6587	0.6443			0.7387	0.7349	0.7238			0.6875	0.6857	0.6876
72.5	0.6531	0.6558	0.6453			0.736	0.7357	0.7222			0.6876	0.6814	0.684
72.75	0.6524	0.6558	0.644			0.7342	0.7327	0.7202			0.6849	0.6821	0.6846
73	0.6509	0.6549	0.6445			0.7326	0.7313	0.7207			0.6839	0.6829	0.683
73.25	0.6495	0.657	0.644			0.7314	0.7291	0.7185			0.6804	0.6791	0.6829
73.5	0.6508	0.6543	0.6413			0.7307	0.7266	0.7159			0.6808	0.6772	0.6832
73.75	0.6488	0.6529	0.6427			0.7279	0.7266	0.7163			0.681	0.6768	0.6806
74	0.6482	0.6541	0.6427			0.7249	0.7239	0.7136			0.6796	0.6761	0.6795
74.25	0.6473	0.6539	0.6399			0.7243	0.7217	0.7132			0.6811	0.676	0.6821
74.5	0.6464	0.6521	0.6411			0.7234	0.7234	0.7123			0.6772	0.6747	0.6783
74.75	0.6438	0.6508	0.6402			0.7219	0.7216	0.7105			0.6761	0.6757	0.6787
75	0.6456	0.6516	0.6374			0.7229	0.7197	0.7084			0.6775	0.6742	0.6773
85	0.6883	0.6936	0.6691			0.7551	0.7549	0.7414			0.6764	0.6777	0.6838
85.25	0.6781	0.6839	0.6684			0.7497	0.7524	0.7379			0.6813	0.6787	0.6856
85.5	0.6764	0.6798	0.6646			0.7453	0.7453	0.7377			0.681	0.6783	0.6867
85.75	0.6748	0.682	0.6669			0.7468	0.7411	0.7325			0.6785	0.6801	0.6858
86	0.6714	0.6769	0.6632			0.7438	0.7397	0.7305			0.679	0.679	0.6833
86.25	0.6699	0.6748	0.6631			0.7401	0.7355	0.7257			0.6773	0.6776	0.6819
86.5	0.6671	0.6742	0.6614			0.7371	0.7353	0.7258			0.6747	0.6767	0.6816
86.75	0.67	0.6706	0.6579			0.7366	0.7334	0.7228			0.6754	0.676	0.6819
87	0.6658	0.6698	0.6588			0.7342	0.7304	0.7224			0.6722	0.6733	0.6787
87.25	0.6632	0.6677	0.6604			0.7295	0.7294	0.7213			0.6727	0.6714	0.6787
87.5	0.6629	0.6689	0.654			0.7306	0.7275	0.7179			0.6746	0.6729	0.678
87.75	0.662	0.6657	0.6531			0.7285	0.7274	0.7162			0.6697	0.6705	0.6767
88	0.6609	0.666	0.6543			0.7276	0.7273	0.7146			0.6701	0.6698	0.675
88.25	0.6579	0.6641	0.6543			0.726	0.7222	0.7123			0.67	0.6695	0.6765
88.5	0.6575	0.6629	0.6502			0.7217	0.7198	0.7131			0.6653	0.6699	0.6732
88.75	0.6562	0.6603	0.6504			0.7211	0.7162	0.7126			0.6678	0.6678	0.6709
89	0.6594	0.6599	0.647			0.7194	0.7172	0.7081			0.664	0.6658	0.6706
89.25	0.6519	0.6578	0.6481			0.7178	0.7136	0.7057			0.6644	0.6686	0.6704
89.5	0.6519	0.6552	0.6458			0.7156	0.7148	0.7059			0.6638	0.6652	0.6724
89.75	0.6508	0.6557	0.6471			0.7147	0.7119	0.703			0.6617	0.6631	0.6684
90	0.6517	0.6538	0.644			0.7131	0.7099	0.7021			0.6634	0.6633	0.6708
90.25	0.6504	0.6528	0.6432			0.712	0.709	0.701			0.6624	0.661	0.6681
90.5	0.6488	0.6508	0.6417			0.7112	0.7077	0.7003			0.6619	0.662	0.6655
90.75	0.6458	0.6522	0.6417			0.7077	0.707	0.7003			0.6589	0.6584	0.6659
91	0.647	0.6495	0.6415			0.7079	0.7074	0.6961			0.659	0.6603	0.6652
91.25	0.6452	0.6492	0.6416			0.7071	0.7048	0.697			0.6596	0.6594	0.6646
91.5	0.6439	0.6499	0.6382			0.705	0.7021	0.6937			0.6575	0.6586	0.6623
91.75	0.644	0.6466	0.64			0.7028	0.7005	0.6939			0.6551	0.658	0.6616
92	0.6431	0.6486	0.6369			0.7017	0.7	0.6945			0.657	0.6562	0.6638
92.25	0.6431	0.6452	0.6372			0.699	0.6979	0.6923			0.6535	0.6561	0.6612
92.5	0.6405	0.6455	0.6359			0.7037	0.6982	0.6905			0.6526	0.6541	0.6595
92.75	0.6419	0.6445	0.6372			0.699	0.697	0.6903			0.6532	0.6545	0.6597
93	0.6398	0.6449	0.6347			0.6984	0.6976	0.6885			0.6529	0.655	0.659
93.25	0.6401	0.6429	0.6337			0.6988	0.6945	0.6882			0.6512	0.6527	0.6582
93.5	0.6384	0.6417	0.6337			0.6958	0.6935	0.6874			0.6511	0.6538	0.658
93.75	0.6378	0.6416	0.6317			0.6936	0.692	0.6859			0.6506	0.6521	0.6562
94	0.6384	0.64	0.6309			0.6944	0.6931	0.6852			0.6505	0.6499	0.658
94.25	0.6373	0.6397	0.6293			0.6942	0.6887	0.6851			0.6488	0.6541	0.6565
94.5	0.6372	0.6409	0.6287			0.6924	0.6901	0.6838			0.6479	0.6503	0.6556
94.75	0.6343	0.6403	0.6262			0.6904	0.6884	0.6827			0.6485	0.6495	0.6563
95	0.6349	0.6361	0.6258			0.6902	0.6869	0.682			0.6497	0.6474	0.6557
95.25	0.633	0.6378	0.6274			0.6897	0.6864	0.6809			0.6483	0.6513	0.6549
95.5	0.6329	0.6382	0.6242			0.6918	0.6871	0.6795			0.6498	0.6488	0.6549
95.75	0.6322	0.635	0.6245			0.6868	0.6852	0.6778			0.6466	0.6477	0.6543
96	0.6337	0.6346	0.6272			0.686	0.6829	0.6765			0.6461	0.6473	0.6534
96.25	0.6334	0.6357	0.6226			0.6851	0.6833	0.6768			0.6429	0.6464	0.6519
96.5	0.6323	0.633	0.6249			0.6858	0.6819	0.6757			0.6458	0.6462	0.6512
96.75	0.6301	0.6331	0.6241			0.6837	0.6819	0.6734			0.6421	0.6453	0.6515
97	0.6284	0.6321	0.6244			0.6851	0.6793	0.6746			0.6451	0.6461	0.6495
97.25	0.6291	0.6321	0.6243			0.6826	0.6793	0.6723			0.6441	0.6428	0.6499
97.5	0.6309	0.6292	0.6242			0.6799	0.6809	0.675			0.6425	0.6437	0.6498
97.75	0.6274	0.6326	0.6201			0.6806	0.6778	0.6725			0.6429	0.6438	0.6497
98	0.6277	0.6299	0.6217			0.6788	0.6779	0.6731			0.6431	0.6412	0.6466
98.25	0.6284	0.6278	0.6215			0.6816	0.677	0.672			0.6427	0.6415	0.6487
98.5	0.6267	0.6264	0.6215			0.676	0.6767	0.6716			0.6423	0.6441	0.6462
98.75	0.6257	0.6268	0.6208			0.6783	0.6741	0.6698			0.6402	0.6401	0.6472
99	0.6283	0.6254	0.6219			0.6766	0.6758	0.6684			0.6415	0.6432	0.6448
99.25	0.6268	0.6265	0.6199			0.6776	0.6737	0.6701			0.6425	0.6422	0.6469
99.5	0.6275	0.6274	0.6183			0.6754	0.672	0.6685			0.6402	0.6398	0.6459
99.75	0.6251	0.6246	0.6206			0.6756	0.6724	0.6648			0.6413	0.64	0.6449
100	0.6258	0.6246	0.6189			0.6741	0.6735	0.6672			0.6396	0.6414	0.6458
110	0.6602	0.6592	0.6491			0.7034	0.7044	0.697			0.649	0.6511	0.6586
110.25	0.652	0.6544	0.6471			0.7012	0.6963	0.692			0.6532	0.6545	0.6638
110.5	0.6508	0.6523	0.6492			0.6976	0.6972	0.6907			0.6529	0.657	0.6624
110.75	0.649	0.6513	0.6439			0.6986	0.6943	0.6916			0.6536	0.6535	0.6641
111	0.6486	0.6538	0.6448			0.6988	0.6939	0.6899			0.6518	0.655	0.6611
111.25	0.6475	0.651	0.6412			0.6948	0.6911	0.6873			0.6496	0.6532	0.6634
111.5	0.6449	0.6496	0.6415			0.6938	0.6906	0.684			0.6502	0.6502	0.6604
111.75	0.6438	0.646	0.6435			0.6917	0.6877	0.6841			0.6497	0.6524	0.6602
112	0.6445	0.6466	0.6405			0.6916	0.6876	0.6825			0.6477	0.6509	0.6599
112.25	0.6437	0.6468	0.6381			0.6915	0.6866	0.6837			0.6494	0.6516	0.6583
112.5	0.641	0.6424	0.6357			0.6897	0.6884	0.6828			0.646	0.6505	0.6567
112.75	0.6419	0.6417	0.6352			0.6869	0.6842	0.6787			0.6469	0.6468	0.6566
113	0.6399	0.6401	0.6357			0.6866	0.6854	0.6796			0.6469	0.6484	0.6588
113.25	0.6393	0.6397	0.6354			0.6854	0.6823	0.6788			0.6446	0.6494	0.657
113.5	0.6371	0.6383	0.6333			0.6852	0.682	0.6777			0.6441	0.6455	0.6546
113.75	0.6373	0.6355	0.6342			0.6836	0.6816	0.6775			0.6434	0.6471	0.6553
114	0.6375	0.635	0.633			0.686	0.6811	0.6748			0.643	0.6449	0.6563
114.25	0.6375	0.6367	0.6288			0.6846	0.6799	0.6737			0.6422	0.6452	0.6527
114.5	0.6363	0.6349	0.6315			0.6804	0.6797	0.6731			0.6431	0.6427	0.653
114.75	0.6366	0.633	0.6274			0.6805	0.6782	0.6714			0.6404	0.6415	0.6551
115	0.6344	0.6321	0.6282			0.6792	0.6752	0.6726			0.639	0.6441	0.6526
115.25	0.6332	0.6307	0.6264			0.6788	0.6746	0.6706			0.6402	0.6406	0.6516
115.5	0.6328	0.6297	0.6264			0.6771	0.6741	0.6698			0.6405	0.6444	0.65
115.75	0.6304	0.63	0.6267			0.679	0.6749	0.6692			0.6405	0.6426	0.6503
116	0.6286	0.6295	0.6266			0.6775	0.6746	0.6668			0.6383	0.642	0.6499
116.25	0.6297	0.6267	0.625			0.6761	0.6728	0.6654			0.6392	0.6397	0.6487
116.5	0.629	0.6275	0.6266			0.6748	0.6729	0.6676			0.6398	0.6407	0.6488
116.75	0.6301	0.6263	0.6257			0.6731	0.6721	0.6645			0.636	0.6404	0.6477
117	0.6298	0.6281	0.6238			0.675	0.6697	0.6644			0.6375	0.6382	0.648
117.25	0.628	0.6257	0.6237			0.6727	0.6712	0.6624			0.6362	0.6386	0.6481
117.5	0.6272	0.6253	0.6218			0.6718	0.6689	0.663			0.6358	0.6382	0.6444
117.75	0.6261	0.6261	0.6215			0.6704	0.6696	0.6624			0.634	0.6375	0.6458
118	0.6256	0.6259	0.6207			0.6703	0.6687	0.6598			0.6352	0.6361	0.6466
118.25	0.625	0.623	0.6213			0.6712	0.6658	0.6612			0.6366	0.6366	0.6459
118.5	0.6256	0.6227	0.6207			0.6715	0.6682	0.6598			0.6327	0.6373	0.6444
118.75	0.6285	0.6215	0.6212			0.6696	0.6648	0.6581			0.6335	0.6371	0.6468
119	0.6268	0.621	0.6203			0.6679	0.6651	0.6579			0.6333	0.6371	0.6438
119.25	0.6247	0.6216	0.6195			0.6678	0.6616	0.657			0.6351	0.6365	0.6425
119.5	0.6234	0.6201	0.6196			0.6675	0.6637	0.6562			0.6333	0.6342	0.6435
119.75	0.6228	0.6212	0.6179			0.6677	0.663	0.6547			0.6345	0.6347	0.642
120	0.6239	0.6197	0.6193			0.6673	0.661	0.6531			0.632	0.6338	0.6442
120.25	0.6256	0.6206	0.6165			0.6662	0.6621	0.655			0.633	0.6345	0.6446
120.5	0.6215	0.6204	0.618			0.6657	0.6614	0.6515			0.6308	0.6348	0.6401
120.75	0.6207	0.6193	0.6177			0.6651	0.6594	0.6525			0.6334	0.6315	0.6411
121	0.6199	0.6201	0.6165			0.6649	0.6598	0.6532			0.6334	0.631	0.6406
121.25	0.6202	0.6179	0.6171			0.663	0.6606	0.6505			0.6305	0.6343	0.6433
121.5	0.62	0.6172	0.6184			0.6633	0.6599	0.6502			0.631	0.6314	0.641
121.75	0.6199	0.6173	0.614			0.6643	0.6566	0.6501			0.6309	0.6315	0.6418
122	0.6192	0.6173	0.6146			0.6625	0.6575	0.6491			0.6295	0.6325	0.6388
122.25	0.6215	0.6167	0.6141			0.6615	0.6577	0.6501			0.6317	0.6325	0.6398
122.5	0.6189	0.6162	0.6132			0.6605	0.6575	0.6463			0.6299	0.6295	0.6394
122.75	0.6207	0.616	0.6163			0.6642	0.6561	0.6483			0.6303	0.6313	0.6391
123	0.6167	0.6189	0.6149			0.6607	0.6567	0.6466			0.6299	0.63	0.637
123.25	0.62	0.6163	0.613			0.6623	0.6535	0.6472			0.6276	0.6306	0.6396
123.5	0.6166	0.6171	0.6134			0.6597	0.6541	0.6461			0.6297	0.63	0.6391
123.75	0.6143	0.6149	0.6143			0.6614	0.6535	0.6458			0.6309	0.6307	0.6391
124	0.6207	0.6141	0.6126			0.6599	0.654	0.6458			0.6284	0.6291	0.6378
124.25	0.6155	0.6131	0.6126			0.6586	0.6533	0.647			0.6292	0.6313	0.6392
124.5	0.6154	0.6151	0.6116			0.6576	0.6522	0.6455			0.6273	0.6279	0.6357
124.75	0.616	0.6146	0.6129			0.6576	0.6514	0.6435			0.6286	0.6299	0.6362
125	0.6165	0.6134	0.6125			0.6581	0.6527	0.6435			0.6288	0.6287	0.637
135	0.649	0.6457	0.6415			0.6865	0.6812	0.6765			0.6448	0.6508	0.6571
135.25	0.6428	0.6416	0.6383			0.6845	0.6794	0.677			0.648	0.6487	0.6595
135.5	0.6441	0.6436	0.6375			0.6859	0.6786	0.6728			0.6476	0.6494	0.6625
135.75	0.6389	0.6411	0.6379			0.6822	0.6761	0.6731			0.6456	0.6498	0.6602
136	0.6404	0.6415	0.6381			0.6811	0.6769	0.6719			0.6475	0.646	0.6603
136.25	0.6383	0.6419	0.6373			0.6799	0.677	0.6729			0.6446	0.6461	0.6637
136.5	0.6406	0.6403	0.6353			0.6786	0.6751	0.6694			0.6432	0.6427	0.6593
136.75	0.6365	0.6382	0.6309			0.6782	0.6721	0.6704			0.644	0.6446	0.6586
137	0.637	0.639	0.6311			0.6768	0.6735	0.6691			0.6427	0.6456	0.6594
137.25	0.6361	0.6367	0.6311			0.6759	0.6715	0.6699			0.6421	0.6428	0.6593
137.5	0.6339	0.6348	0.6304			0.6779	0.6712	0.6665			0.6411	0.6455	0.6591
137.75	0.6346	0.6368	0.6262			0.6769	0.6697	0.6664			0.641	0.643	0.6609
138	0.6343	0.6337	0.6292			0.676	0.6694	0.6634			0.6429	0.6465	0.659
138.25	0.6318	0.6331	0.6272			0.6747	0.6698	0.6623			0.6392	0.6436	0.6582
138.5	0.6296	0.6314	0.6238			0.6725	0.6651	0.6605			0.6411	0.6407	0.6575
138.75	0.6286	0.6334	0.6255			0.6731	0.665	0.6569			0.6396	0.6401	0.6558
139	0.6289	0.6301	0.6253			0.6732	0.6633	0.6549			0.6374	0.6414	0.6566
139.25	0.6283	0.6284	0.6243			0.6693	0.6624	0.6546			0.6366	0.6402	0.6559
139.5	0.6277	0.6292	0.6235			0.6726	0.6623	0.6555			0.6383	0.6382	0.6562
139.75	0.6257	0.6278	0.6212			0.671	0.6577	0.655			0.6372	0.6381	0.6562
140	0.6265	0.6243	0.6203			0.6722	0.6588	0.654			0.6392	0.6383	0.6523
140.25	0.625	0.6268	0.6213			0.6694	0.6584	0.6531			0.6365	0.6382	0.6508
140.5	0.627	0.6245	0.6207			0.6694	0.6574	0.6515			0.6352	0.6387	0.6529
140.75	0.6236	0.6237	0.6213			0.6695	0.6571	0.6512			0.6361	0.6373	0.6513
141	0.6264	0.6243	0.6196			0.6688	0.6567	0.6503			0.6347	0.6386	0.6507
141.25	0.6234	0.6238	0.6182			0.6657	0.6578	0.6503			0.6346	0.6368	0.6514
141.5	0.6223	0.6211	0.6182			0.6658	0.6548	0.6503			0.6338	0.6376	0.65
141.75	0.624	0.62	0.6168			0.6649	0.6558	0.6508			0.6333	0.6365	0.6508
142	0.6235	0.6226	0.6149			0.6641	0.656	0.6486			0.6345	0.6359	0.6495
142.25	0.6186	0.6186	0.6176			0.664	0.6527	0.6497			0.6329	0.6339	0.6469
142.5	0.6215	0.6205	0.618			0.6632	0.6508	0.6475			0.6324	0.6338	0.6477
142.75	0.6204	0.6194	0.6183			0.6635	0.6533	0.6478			0.6337	0.6341	0.6448
143	0.6226	0.6201	0.6182			0.6631	0.6535	0.6482			0.631	0.6328	0.6439
143.25	0.6194	0.6177	0.6161			0.661	0.649	0.6462			0.6303	0.635	0.6462
143.5	0.6207	0.6184	0.6169			0.6619	0.6512	0.6472			0.6304	0.635	0.6438
143.75	0.6202	0.6181	0.6145			0.6628	0.6499	0.6471			0.6299	0.6344	0.6448
144	0.6189	0.6179	0.6145			0.6593	0.6516	0.6448			0.632	0.6335	0.6441
144.25	0.6187	0.616	0.6141			0.6616	0.6501	0.6446			0.6309	0.6318	0.6435
144.5	0.6194	0.616	0.615			0.6602	0.6502	0.6451			0.6305	0.6341	0.6426
144.75	0.6209	0.6188	0.6155			0.6619	0.6504	0.6427			0.6308	0.6334	0.6441
145	0.6198	0.615	0.6135			0.6593	0.6494	0.6433			0.6307	0.6304	0.6403
145.25	0.6192	0.6187	0.6129			0.6608	0.6488	0.6444			0.6297	0.634	0.6442
145.5	0.6187	0.6152	0.6132			0.6594	0.6484	0.6419			0.6298	0.6305	0.6421
145.75	0.6169	0.6138	0.6133			0.6567	0.6489	0.6417			0.631	0.6313	0.6403
146	0.6183	0.6145	0.6131			0.6571	0.6474	0.6424			0.629	0.6303	0.64
146.25	0.6171	0.6141	0.6132			0.6562	0.6465	0.6409			0.6308	0.6312	0.6419
146.5	0.6167	0.6154	0.6131			0.6567	0.645	0.6412			0.63	0.6304	0.6402
146.75	0.6166	0.6168	0.6147			0.6573	0.6441	0.6402			0.6308	0.6305	0.6407
147	0.6174	0.6134	0.6126			0.6575	0.6451	0.6415			0.6283	0.6273	0.641
147.25	0.6169	0.6142	0.6136			0.6551	0.645	0.6396			0.6294	0.632	0.6417
147.5	0.6146	0.6143	0.6124			0.6548	0.644	0.6385			0.6283	0.6279	0.6412
147.75	0.6183	0.6142	0.6127			0.6548	0.6433	0.6398			0.6274	0.631	0.6389
148	0.6157	0.6135	0.612			0.6538	0.6449	0.6393			0.6295	0.6277	0.641
148.25	0.6152	0.614	0.6124			0.653	0.6434	0.6398			0.6296	0.6288	0.6391
148.5	0.6184	0.6149	0.6106			0.6533	0.6427	0.6401			0.6274	0.6275	0.6374
148.75	0.6147	0.6143	0.6113			0.6533	0.6407	0.6382			0.6259	0.6278	0.6388
149	0.6161	0.6117	0.6098			0.6524	0.6408	0.6377			0.6292	0.6304	0.639
149.25	0.6146	0.6113	0.6102			0.6521	0.6421	0.6405			0.6259	0.6291	0.6385
149.5	0.6142	0.6123	0.6109			0.6517	0.6404	0.6386			0.6273	0.6286	0.6389
149.75	0.6138	0.6101	0.6106			0.6522	0.6416	0.6394			0.6266	0.628	0.6385
150	0.6148	0.6101	0.6122			0.6489	0.642	0.6365			0.6264	0.6261	0.6381
160	0.6468	0.6396	0.6379			0.679	0.6695	0.6684			0.6397	0.6455	0.6602
160.25	0.6393	0.6401	0.6359			0.6787	0.6704	0.6675			0.646	0.6495	0.6662
160.5	0.6425	0.6382	0.6343			0.6784	0.6689	0.6689			0.6471	0.6495	0.6677
160.75	0.6378	0.6367	0.641			0.6784	0.6688	0.6666			0.6451	0.6472	0.666
161	0.6369	0.6367	0.6383			0.678	0.6679	0.6648			0.6448	0.6457	0.669
161.25	0.6357	0.635	0.6344			0.6742	0.6678	0.6667			0.6441	0.6451	0.6671
161.5	0.6348	0.6332	0.6326			0.6743	0.6658	0.6637			0.6444	0.6477	0.6656
161.75	0.6341	0.6337	0.6334			0.6721	0.6663	0.6633			0.645	0.6442	0.6662
162	0.6326	0.6348	0.6326			0.6737	0.664	0.6636			0.643	0.6455	0.6659
162.25	0.6347	0.6319	0.6308			0.672	0.6632	0.6621			0.6428	0.6465	0.6646
162.5	0.6313	0.6317	0.6289			0.6721	0.6596	0.6623			0.6428	0.6427	0.6638
162.75	0.6334	0.632	0.6283			0.6698	0.6593	0.6581			0.6436	0.6453	0.6622
163	0.6296	0.6287	0.6257			0.6698	0.6588	0.659			0.6419	0.6437	0.6651
163.25	0.6285	0.6289	0.6254			0.672	0.656	0.656			0.6405	0.6433	0.6622
163.5	0.6281	0.6268	0.6238			0.6685	0.6556	0.6559			0.6418	0.6459	0.6617
163.75	0.6283	0.6282	0.6256			0.6688	0.6562	0.6554			0.6395	0.6421	0.662
164	0.6254	0.6266	0.6246			0.6657	0.6554	0.6545			0.64	0.6439	0.6597
164.25	0.6276	0.6246	0.6243			0.6648	0.6544	0.6539			0.6398	0.6395	0.6593
164.5	0.6264	0.6243	0.6225			0.6647	0.6528	0.6516			0.6384	0.643	0.6585
164.75	0.626	0.6219	0.6227			0.6598	0.6548	0.6499			0.6414	0.6398	0.6577
165	0.6258	0.6243	0.622			0.6603	0.654	0.6517			0.6379	0.6414	0.656
165.25	0.6252	0.6234	0.6195			0.663	0.6521	0.6538			0.6367	0.6397	0.6569
165.5	0.6245	0.6235	0.6182			0.6629	0.6522	0.6492			0.636	0.6389	0.656
165.75	0.6266	0.622	0.6192			0.6611	0.6524	0.6511			0.6382	0.6387	0.6548
166	0.6228	0.6212	0.6199			0.6599	0.6513	0.6492			0.6365	0.6394	0.6547
166.25	0.622	0.6229	0.6203			0.6607	0.6518	0.6491			0.6372	0.6387	0.6536
166.5	0.6228	0.6201	0.6185			0.6599	0.6497	0.6509			0.6356	0.6393	0.6523
166.75	0.6217	0.6199	0.6186			0.6606	0.6502	0.6492			0.6374	0.6375	0.6522
167	0.6208	0.6213	0.6162			0.6598	0.6507	0.6466			0.6348	0.6385	0.652
167.25	0.6201	0.6189	0.6163			0.6605	0.6506	0.6473			0.6345	0.6371	0.6508
167.5	0.6225	0.6207	0.6183			0.6583	0.6503	0.6476			0.6353	0.6379	0.6503
167.75	0.6205	0.6219	0.6175			0.6596	0.6491	0.6466			0.6345	0.6387	0.6518
168	0.6206	0.6165	0.6162			0.6576	0.6483	0.6497			0.6317	0.6367	0.6485
168.25	0.6209	0.6203	0.6164			0.6576	0.6486	0.6471			0.6366	0.6363	0.6514
168.5	0.6209	0.6195	0.6161			0.6557	0.6474	0.6458			0.6331	0.6363	0.6489
168.75	0.6228	0.6195	0.6151			0.6546	0.649	0.6451			0.6331	0.635	0.6489
169	0.6191	0.6161	0.6217			0.6526	0.649	0.6455			0.6337	0.6352	0.6484
169.25	0.6221	0.618	0.6143			0.6564	0.6481	0.645			0.6324	0.6356	0.6479
169.5	0.6182	0.6175	0.6145			0.6569	0.6459	0.6456			0.6333	0.6358	0.6468
169.75	0.6194	0.6185	0.615			0.6525	0.6467	0.6437			0.6314	0.634	0.6469
170	0.6195	0.6172	0.6137			0.6553	0.6459	0.6444			0.6337	0.636	0.647
170.25	0.6179	0.6159	0.6141			0.655	0.6465	0.6419			0.6335	0.6334	0.648
170.5	0.6195	0.617	0.6157			0.6534	0.646	0.6436			0.6314	0.6323	0.6468
170.75	0.6199	0.6149	0.6156			0.6541	0.6437	0.6443			0.6337	0.6348	0.6469
171	0.6187	0.6145	0.6138			0.654	0.6464	0.6441			0.6315	0.6348	0.6486
171.25	0.6177	0.6159	0.6138			0.6536	0.6456	0.6424			0.6308	0.6317	0.6445
171.5	0.6179	0.6151	0.6139			0.6545	0.6455	0.6434			0.63	0.6341	0.6469
171.75	0.6177	0.6141	0.6107			0.6533	0.644	0.6429			0.6308	0.6336	0.6467
172	0.6193	0.6142	0.6131			0.6524	0.6435	0.6415			0.6309	0.6339	0.6463
172.25	0.6167	0.6147	0.6151			0.6534	0.6434	0.6413			0.6311	0.6332	0.6477
172.5	0.6167	0.6135	0.6145			0.6522	0.6437	0.6428			0.629	0.6309	0.6434
172.75	0.6177	0.613	0.6119			0.6533	0.6434	0.6416			0.6319	0.6316	0.6465
173	0.6182	0.6151	0.615			0.6524	0.6425	0.6406			0.6295	0.6328	0.6456
173.25	0.6178	0.6134	0.6149			0.6529	0.6441	0.6413			0.6307	0.6309	0.6434
173.5	0.6158	0.6128	0.613			0.6523	0.6426	0.6408			0.6316	0.6315	0.6449
173.75	0.6158	0.6128	0.6118			0.6487	0.6438	0.6415			0.6296	0.6323	0.6431
174	0.6179	0.6143	0.6119			0.652	0.643	0.6414			0.6326	0.632	0.6437
174.25	0.6165	0.6125	0.6139			0.6509	0.6426	0.6414			0.6321	0.6328	0.6443
174.5	0.617	0.6158	0.6116			0.6529	0.6418	0.64			0.6299	0.6318	0.6433
174.75	0.6164	0.6125	0.6144			0.6507	0.6405	0.6444			0.6293	0.6321	0.642
175	0.6176	0.613	0.6097			0.65	0.641	0.6418			0.6266	0.6309	0.6432
185	0.6517	0.6487	0.6447			0.6908	0.6772	0.6805			0.6587	0.6571	0.6784
185.25	0.6484	0.6455	0.6445			0.6888	0.6745	0.6787			0.6636	0.6644	0.6884
185.5	0.6483	0.648	0.644			0.6903	0.6762	0.679			0.6629	0.6609	0.6844
185.75	0.6456	0.6477	0.6429			0.6889	0.6753	0.6794			0.6617	0.661	0.6833
186	0.6466	0.6459	0.6425			0.6882	0.6768	0.6793			0.6615	0.6635	0.6877
186.25	0.6469	0.6462	0.6416			0.6885	0.6778	0.6786			0.6593	0.6636	0.683
186.5	0.6443	0.6419	0.6408			0.6852	0.6755	0.6781			0.6582	0.6602	0.6826
186.75	0.6427	0.6428	0.6381			0.6825	0.6735	0.6765			0.659	0.6586	0.6818
187	0.6413	0.6401	0.6359			0.6803	0.6747	0.677			0.6578	0.6589	0.6834
187.25	0.6414	0.6437	0.6388			0.6778	0.6746	0.6758			0.6552	0.657	0.6834
187.5	0.6399	0.641	0.6362			0.678	0.6724	0.6726			0.6569	0.6588	0.6839
187.75	0.6395	0.6387	0.633			0.6736	0.6736	0.6721			0.6553	0.6577	0.682
188	0.6374	0.6387	0.6315			0.6724	0.6705	0.6711			0.6556	0.6571	0.6806
188.25	0.6363	0.6354	0.6301			0.6719	0.6695	0.6701			0.6534	0.6539	0.6804
188.5	0.6349	0.6351	0.6298			0.6697	0.6682	0.6697			0.6518	0.6537	0.6797
188.75	0.634	0.6345	0.6278			0.6694	0.6657	0.6669			0.6525	0.6579	0.6783
189	0.6347	0.6327	0.6274			0.6681	0.6651	0.666			0.6513	0.6554	0.6773
189.25	0.633	0.633	0.6268			0.6676	0.6628	0.6649			0.6506	0.6518	0.6755
189.5	0.6314	0.6303	0.6272			0.6688	0.665	0.6626			0.6482	0.6546	0.674
189.75	0.6314	0.6295	0.6253			0.6683	0.6637	0.6632			0.6495	0.6548	0.6745
190	0.6308	0.6294	0.6261			0.6663	0.6638	0.6633			0.65	0.6516	0.6739
190.25	0.6306	0.6279	0.6236			0.6663	0.6633	0.6632			0.6495	0.6519	0.6716
190.5	0.6306	0.6276	0.6227			0.6641	0.662	0.6624			0.6494	0.65	0.6722
190.75	0.6273	0.6267	0.6237			0.6662	0.6616	0.6609			0.6476	0.6504	0.673
191	0.6287	0.6277	0.624			0.6652	0.6592	0.6592			0.6451	0.6495	0.6694
191.25	0.6289	0.6258	0.6211			0.6631	0.6587	0.6617			0.6469	0.6473	0.6686
191.5	0.6287	0.6251	0.6215			0.6642	0.6597	0.6605			0.6453	0.6494	0.6691
191.75	0.6273	0.6267	0.6212			0.6627	0.6607	0.66			0.6446	0.6491	0.6682
192	0.6285	0.6246	0.6202			0.6649	0.661	0.6583			0.644	0.6501	0.6672
192.25	0.6265	0.6265	0.6203			0.661	0.6596	0.6568			0.6452	0.6496	0.6666
192.5	0.6286	0.6245	0.62			0.6597	0.6588	0.6581			0.6442	0.6484	0.665
192.75	0.6271	0.6233	0.6212			0.6591	0.6597	0.6588			0.6426	0.6491	0.6651
193	0.6263	0.626	0.6192			0.6648	0.6591	0.6569			0.6423	0.6475	0.665
193.25	0.6263	0.624	0.6192			0.6609	0.658	0.6573			0.6445	0.6466	0.6649
193.5	0.6252	0.6232	0.619			0.6595	0.6559	0.6566			0.641	0.646	0.6641
193.75	0.6246	0.6219	0.617			0.6598	0.6556	0.6571			0.6423	0.6472	0.6645
194	0.6249	0.6218	0.6172			0.6593	0.6569	0.6558			0.6422	0.646	0.6613
194.25	0.6258	0.6227	0.6187			0.6589	0.6552	0.6575			0.6414	0.6485	0.6604
194.5	0.6244	0.6195	0.6179			0.6588	0.6555	0.6539			0.6413	0.6447	0.6612
194.75	0.6238	0.6221	0.6174			0.6586	0.6574	0.653			0.6409	0.6441	0.6592
195	0.6249	0.6208	0.6163			0.6587	0.6573	0.6552			0.6415	0.6437	0.6598
195.25	0.624	0.6221	0.6186			0.6588	0.6554	0.6551			0.6404	0.6418	0.6588
195.5	0.6247	0.62	0.6173			0.6569	0.6551	0.6528			0.6403	0.6429	0.6597
195.75	0.6225	0.6203	0.6169			0.6565	0.6555	0.6549			0.6408	0.6455	0.6573
196	0.6227	0.6217	0.6149			0.6581	0.6548	0.652			0.6379	0.6438	0.6583
196.25	0.6232	0.6196	0.6152			0.6587	0.6533	0.6545			0.6395	0.6433	0.6564
196.5	0.6214	0.6197	0.6154			0.6556	0.6528	0.6528			0.6417	0.6402	0.6559
196.75	0.6203	0.6206	0.6137			0.6573	0.6546	0.6533			0.6396	0.6401	0.6558
197	0.6201	0.6171	0.6194			0.6563	0.6547	0.6535			0.6381	0.6409	0.6566
197.25	0.6206	0.6182	0.6145			0.6529	0.6523	0.6528			0.6399	0.6421	0.6553
197.5	0.6214	0.6203	0.6155			0.6553	0.6534	0.6551			0.6391	0.6418	0.6561
197.75	0.6215	0.6197	0.6142			0.6557	0.6527	0.6551			0.6387	0.6412	0.6557
198	0.6227	0.6177	0.6143			0.6548	0.654	0.6525			0.638	0.6406	0.6535
198.25	0.6212	0.6169	0.6137			0.6539	0.6523	0.6533			0.6396	0.6407	0.6548
198.5	0.6212	0.6194	0.6173			0.6544	0.651	0.6526			0.6379	0.6388	0.6552
198.75	0.6215	0.6178	0.6171			0.6563	0.653	0.6512			0.6373	0.6412	0.6528
199	0.6203	0.618	0.6144			0.6544	0.6521	0.6542			0.6377	0.6404	0.6537
199.25	0.6208	0.6184	0.6147			0.6538	0.6524	0.6505			0.6374	0.6413	0.6544
199.5	0.6208	0.6186	0.6154			0.6541	0.6523	0.6512			0.6378	0.641	0.6533
199.75	0.6204	0.6178	0.6125			0.6543	0.6511	0.6516			0.6368	0.6405	0.6544
200	0.6205	0.6182	0.6107			0.6538	0.6532	0.6525			0.6372	0.6397	0.653
